# Supplementary material for: Reversible Monoacylglycerol Lipase Inhibitors: Discovery of a New Class of Benzylpiperidine Derivatives
Source: J Med Chem. 2022 May 6;65(10):7118–40. doi: 10.1021/acs.jmedchem.1c01806 (PMC9150076; doi:10.1021/acs.jmedchem.1c01806)
Supplement: Supplementary file 2 — jm1c01806_si_002.csv [file jm1c01806_si_002.csv]

Compound_ID	SMILES	MAGL IC50 (nM)	FAAH IC50 (µM)
7	O=C(C1=CC(O)=CC=C1)N2CCC(CC3=CC(OC4=NC=C(C(F)(F)F)C=C4)=CC=C3)CC2	133.9 ± 12.1	5.9
10a	O=C(C1=CC(O)=CC=C1F)N2CCC(CC3=CC(OC4=NC=C(C(F)(F)F)C=C4)=CC=C3)CC2	26.4 ± 1.6	8
10b	O=C(C1=CC(O)=C(F)C=C1)N2CCC(CC3=CC(OC4=NC=C(C(F)(F)F)C=C4)=CC=C3)CC2	85.8 ± 1.1	> 10
10c	O=C(C1=CC(O)=CC=C1Cl)N2CCC(CC3=CC(OC4=NC=C(C(F)(F)F)C=C4)=CC=C3)CC2	124.6 ± 3.1	> 10
10d	O=C(C1=CC(O)=C(Cl)C=C1)N2CCC(CC3=CC(OC4=NC=C(C(F)(F)F)C=C4)=CC=C3)CC2	107.2 ± 16.3	> 10
10e	O=C(C1=CC(O)=C(Br)C=C1)N2CCC(CC3=CC(OC4=NC=C(C(F)(F)F)C=C4)=CC=C3)CC2	109.4 ± 7.6	> 10
8	O=C(C1=CC(O)=CC=C1)N2CCC(CC3=CC(OC4=NC=CC=C4)=CC=C3)CC2	139.3 ± 4.5	> 10
11a	O=C(C1=CC(O)=CC=C1)N2CCC(CC3=CC(OC4=NC=CC=C4C(F)(F)F)=CC=C3)CC2	175.7 ± 3.5	> 10
11b	O=C(C1=CC(O)=CC=C1)N2CCC(CC3=CC(OC4=NC=CC(C(F)(F)F)=C4)=CC=C3)CC2	13.1 ± 1.1	> 10
11c	O=C(C1=CC(O)=CC=C1)N(CC2)CCC2CC3=CC(OC4=NC(C(F)(F)F)=CC=C4)=CC=C3	36.0 ± 1.4	> 10
13	O=C(C1=CC(O)=CC=C1F)N2CCC(CC3=CC(OC4=NC=CC(C(F)(F)F)=C4)=CC=C3)CC2	2.0 ± 0.4	> 10
9	O=C(C1=CC(O)=CC=C1)N2CCC(CC3=CC(OC4=CC=CC=C4)=CC=C3)CC2	148.7 ± 6.9	> 10
12	O=C(C1=CC(O)=CC=C1)N2CCC(CC3=CC=C(OC4=NC=C(C(F)(F)F)C=C4)C=C3)CC2	866.7 ± 11.7	> 10
40	O=C(C1=CC(OC)=CC=C1F)N2CCC(CC3=CC(OC4=NC=CC(C(F)(F)F)=C4)=CC=C3)CC2	> 1000	> 10
