# Supplementary material for: Reversible Monoacylglycerol Lipase Inhibitors: Discovery of a New Class of Benzylpiperidine Derivatives
Source: J Med Chem. 2022 May 6;65(10):7118–40. doi: 10.1021/acs.jmedchem.1c01806 (PMC9150076; doi:10.1021/acs.jmedchem.1c01806)
Supplement: Supplementary file 3 — jm1c01806_si_003.pdb [file jm1c01806_si_003.pdb]

ATOM      1  N   PRO     1      31.648  62.137  39.110  1.00  0.00           N
ATOM      2  H2  PRO     1      32.375  62.390  38.445  1.00  0.00           H
ATOM      3  H3  PRO     1      31.826  62.586  40.000  1.00  0.00           H
ATOM      4  CD  PRO     1      30.323  62.495  38.566  1.00  0.00           C
ATOM      5  HD2 PRO     1      30.337  63.457  38.046  1.00  0.00           H
ATOM      6  HD3 PRO     1      29.584  62.533  39.373  1.00  0.00           H
ATOM      7  CG  PRO     1      29.941  61.364  37.620  1.00  0.00           C
ATOM      8  HG2 PRO     1      30.497  61.446  36.684  1.00  0.00           H
ATOM      9  HG3 PRO     1      28.865  61.342  37.427  1.00  0.00           H
ATOM     10  CB  PRO     1      30.410  60.149  38.427  1.00  0.00           C
ATOM     11  HB2 PRO     1      30.631  59.297  37.778  1.00  0.00           H
ATOM     12  HB3 PRO     1      29.627  59.866  39.136  1.00  0.00           H
ATOM     13  CA  PRO     1      31.646  60.652  39.200  1.00  0.00           C
ATOM     14  HA  PRO     1      31.555  60.341  40.243  1.00  0.00           H
ATOM     15  C   PRO     1      32.957  60.079  38.632  1.00  0.00           C
ATOM     16  O   PRO     1      33.591  60.752  37.820  1.00  0.00           O
ATOM     17  N   ARG     2      33.354  58.866  39.044  1.00  0.00           N
ATOM     18  H   ARG     2      32.755  58.363  39.688  1.00  0.00           H
ATOM     19  CA  ARG     2      34.430  58.077  38.398  1.00  0.00           C
ATOM     20  HA  ARG     2      35.239  58.739  38.083  1.00  0.00           H
ATOM     21  CB  ARG     2      34.989  57.063  39.423  1.00  0.00           C
ATOM     22  HB2 ARG     2      34.157  56.478  39.819  1.00  0.00           H
ATOM     23  HB3 ARG     2      35.673  56.372  38.928  1.00  0.00           H
ATOM     24  CG  ARG     2      35.720  57.732  40.608  1.00  0.00           C
ATOM     25  HG2 ARG     2      35.321  58.732  40.772  1.00  0.00           H
ATOM     26  HG3 ARG     2      35.521  57.162  41.512  1.00  0.00           H
ATOM     27  CD  ARG     2      37.243  57.840  40.434  1.00  0.00           C
ATOM     28  HD2 ARG     2      37.469  58.133  39.407  1.00  0.00           H
ATOM     29  HD3 ARG     2      37.619  58.625  41.091  1.00  0.00           H
ATOM     30  NE  ARG     2      37.926  56.568  40.739  1.00  0.00           N
ATOM     31  HE  ARG     2      37.949  55.863  39.992  1.00  0.00           H
ATOM     32  CZ  ARG     2      38.490  56.183  41.871  1.00  0.00           C
ATOM     33  NH1 ARG     2      38.509  56.896  42.964  1.00  0.00           N
ATOM     34 HH11 ARG     2      38.111  57.810  42.964  1.00  0.00           H
ATOM     35 HH12 ARG     2      38.937  56.490  43.780  1.00  0.00           H
ATOM     36  NH2 ARG     2      39.060  55.032  41.965  1.00  0.00           N
ATOM     37 HH21 ARG     2      39.032  54.398  41.156  1.00  0.00           H
ATOM     38 HH22 ARG     2      39.408  54.702  42.855  1.00  0.00           H
ATOM     39  C   ARG     2      33.890  57.407  37.114  1.00  0.00           C
ATOM     40  O   ARG     2      32.686  57.492  36.860  1.00  0.00           O
ATOM     41  N   ARG     3      34.733  56.773  36.285  1.00  0.00           N
ATOM     42  H   ARG     3      35.696  56.635  36.570  1.00  0.00           H
ATOM     43  CA  ARG     3      34.322  56.164  34.996  1.00  0.00           C
ATOM     44  HA  ARG     3      33.251  55.980  35.002  1.00  0.00           H
ATOM     45  CB  ARG     3      34.679  57.065  33.797  1.00  0.00           C
ATOM     46  HB2 ARG     3      35.763  57.211  33.798  1.00  0.00           H
ATOM     47  HB3 ARG     3      34.427  56.514  32.889  1.00  0.00           H
ATOM     48  CG  ARG     3      34.001  58.441  33.688  1.00  0.00           C
ATOM     49  HG2 ARG     3      32.919  58.317  33.619  1.00  0.00           H
ATOM     50  HG3 ARG     3      34.248  59.047  34.561  1.00  0.00           H
ATOM     51  CD  ARG     3      34.540  59.112  32.410  1.00  0.00           C
ATOM     52  HD2 ARG     3      35.630  59.102  32.448  1.00  0.00           H
ATOM     53  HD3 ARG     3      34.250  58.520  31.546  1.00  0.00           H
ATOM     54  NE  ARG     3      34.102  60.510  32.232  1.00  0.00           N
ATOM     55  HE  ARG     3      34.667  61.205  32.686  1.00  0.00           H
ATOM     56  CZ  ARG     3      33.154  60.951  31.421  1.00  0.00           C
ATOM     57  NH1 ARG     3      32.298  60.174  30.820  1.00  0.00           N
ATOM     58 HH11 ARG     3      32.360  59.163  30.926  1.00  0.00           H
ATOM     59 HH12 ARG     3      31.664  60.533  30.133  1.00  0.00           H
ATOM     60  NH2 ARG     3      33.038  62.228  31.182  1.00  0.00           N
ATOM     61 HH21 ARG     3      33.730  62.879  31.514  1.00  0.00           H
ATOM     62 HH22 ARG     3      32.290  62.548  30.593  1.00  0.00           H
ATOM     63  C   ARG     3      34.995  54.817  34.739  1.00  0.00           C
ATOM     64  O   ARG     3      36.142  54.640  35.131  1.00  0.00           O
ATOM     65  N   THR     4      34.344  53.923  33.994  1.00  0.00           N
ATOM     66  H   THR     4      33.408  54.144  33.676  1.00  0.00           H
ATOM     67  CA  THR     4      35.005  52.764  33.378  1.00  0.00           C
ATOM     68  HA  THR     4      35.529  52.226  34.162  1.00  0.00           H
ATOM     69  CB  THR     4      33.999  51.800  32.715  1.00  0.00           C
ATOM     70  HB  THR     4      34.521  50.867  32.516  1.00  0.00           H
ATOM     71  CG2 THR     4      32.748  51.465  33.515  1.00  0.00           C
ATOM     72 HG21 THR     4      33.029  50.941  34.420  1.00  0.00           H
ATOM     73 HG22 THR     4      32.199  52.371  33.767  1.00  0.00           H
ATOM     74 HG23 THR     4      32.110  50.811  32.921  1.00  0.00           H
ATOM     75  OG1 THR     4      33.540  52.287  31.477  1.00  0.00           O
ATOM     76  HG1 THR     4      33.574  51.522  30.881  1.00  0.00           H
ATOM     77  C   THR     4      36.040  53.210  32.327  1.00  0.00           C
ATOM     78  O   THR     4      35.957  54.341  31.833  1.00  0.00           O
ATOM     79  N   PRO     5      36.967  52.329  31.892  1.00  0.00           N
ATOM     80  CD  PRO     5      37.296  51.044  32.494  1.00  0.00           C
ATOM     81  HD2 PRO     5      36.600  50.283  32.141  1.00  0.00           H
ATOM     82  HD3 PRO     5      37.293  51.087  33.584  1.00  0.00           H
ATOM     83  CG  PRO     5      38.699  50.714  31.996  1.00  0.00           C
ATOM     84  HG2 PRO     5      38.864  49.639  31.957  1.00  0.00           H
ATOM     85  HG3 PRO     5      39.442  51.200  32.631  1.00  0.00           H
ATOM     86  CB  PRO     5      38.716  51.338  30.602  1.00  0.00           C
ATOM     87  HB2 PRO     5      38.243  50.651  29.898  1.00  0.00           H
ATOM     88  HB3 PRO     5      39.731  51.574  30.278  1.00  0.00           H
ATOM     89  CA  PRO     5      37.866  52.603  30.761  1.00  0.00           C
ATOM     90  HA  PRO     5      38.515  53.438  31.028  1.00  0.00           H
ATOM     91  C   PRO     5      37.141  52.943  29.446  1.00  0.00           C
ATOM     92  O   PRO     5      37.687  53.636  28.599  1.00  0.00           O
ATOM     93  N   GLN     6      35.889  52.501  29.287  1.00  0.00           N
ATOM     94  H   GLN     6      35.515  51.903  30.014  1.00  0.00           H
ATOM     95  CA  GLN     6      34.979  52.854  28.183  1.00  0.00           C
ATOM     96  HA  GLN     6      35.572  52.942  27.272  1.00  0.00           H
ATOM     97  CB  GLN     6      33.939  51.729  27.959  1.00  0.00           C
ATOM     98  HB2 GLN     6      33.232  51.712  28.789  1.00  0.00           H
ATOM     99  HB3 GLN     6      33.369  51.980  27.063  1.00  0.00           H
ATOM    100  CG  GLN     6      34.522  50.312  27.751  1.00  0.00           C
ATOM    101  HG2 GLN     6      33.742  49.675  27.334  1.00  0.00           H
ATOM    102  HG3 GLN     6      35.333  50.365  27.023  1.00  0.00           H
ATOM    103  CD  GLN     6      35.032  49.640  29.030  1.00  0.00           C
ATOM    104  OE1 GLN     6      34.725  50.043  30.144  1.00  0.00           O
ATOM    105  NE2 GLN     6      35.864  48.624  28.929  1.00  0.00           N
ATOM    106 HE21 GLN     6      36.237  48.227  29.780  1.00  0.00           H
ATOM    107 HE22 GLN     6      36.086  48.242  28.026  1.00  0.00           H
ATOM    108  C   GLN     6      34.295  54.230  28.381  1.00  0.00           C
ATOM    109  O   GLN     6      33.361  54.581  27.666  1.00  0.00           O
ATOM    110  N   SER     7      34.738  55.016  29.368  1.00  0.00           N
ATOM    111  H   SER     7      35.489  54.649  29.944  1.00  0.00           H
ATOM    112  CA  SER     7      34.195  56.320  29.781  1.00  0.00           C
ATOM    113  HA  SER     7      34.810  56.617  30.628  1.00  0.00           H
ATOM    114  CB  SER     7      34.425  57.384  28.702  1.00  0.00           C
ATOM    115  HB2 SER     7      33.986  57.070  27.754  1.00  0.00           H
ATOM    116  HB3 SER     7      33.962  58.323  29.006  1.00  0.00           H
ATOM    117  OG  SER     7      35.812  57.605  28.554  1.00  0.00           O
ATOM    118  HG  SER     7      36.201  56.836  28.119  1.00  0.00           H
ATOM    119  C   SER     7      32.749  56.336  30.312  1.00  0.00           C
ATOM    120  O   SER     7      32.201  57.420  30.541  1.00  0.00           O
ATOM    121  N   ILE     8      32.139  55.177  30.573  1.00  0.00           N
ATOM    122  H   ILE     8      32.676  54.327  30.469  1.00  0.00           H
ATOM    123  CA  ILE     8      30.800  55.055  31.178  1.00  0.00           C
ATOM    124  HA  ILE     8      30.134  55.761  30.682  1.00  0.00           H
ATOM    125  CB  ILE     8      30.232  53.627  30.964  1.00  0.00           C
ATOM    126  HB  ILE     8      30.850  52.926  31.526  1.00  0.00           H
ATOM    127  CG2 ILE     8      28.792  53.534  31.498  1.00  0.00           C
ATOM    128 HG21 ILE     8      28.136  54.193  30.931  1.00  0.00           H
ATOM    129 HG22 ILE     8      28.414  52.517  31.409  1.00  0.00           H
ATOM    130 HG23 ILE     8      28.749  53.801  32.554  1.00  0.00           H
ATOM    131  CG1 ILE     8      30.268  53.210  29.471  1.00  0.00           C
ATOM    132 HG12 ILE     8      29.626  53.877  28.893  1.00  0.00           H
ATOM    133 HG13 ILE     8      31.282  53.312  29.089  1.00  0.00           H
ATOM    134  CD1 ILE     8      29.851  51.758  29.201  1.00  0.00           C
ATOM    135 HD11 ILE     8      30.050  51.516  28.157  1.00  0.00           H
ATOM    136 HD12 ILE     8      30.425  51.081  29.836  1.00  0.00           H
ATOM    137 HD13 ILE     8      28.786  51.622  29.387  1.00  0.00           H
ATOM    138  C   ILE     8      30.901  55.417  32.676  1.00  0.00           C
ATOM    139  O   ILE     8      31.861  54.994  33.318  1.00  0.00           O
ATOM    140  N   PRO     9      29.998  56.217  33.270  1.00  0.00           N
ATOM    141  CD  PRO     9      28.847  56.864  32.657  1.00  0.00           C
ATOM    142  HD2 PRO     9      28.208  56.150  32.138  1.00  0.00           H
ATOM    143  HD3 PRO     9      29.190  57.634  31.966  1.00  0.00           H
ATOM    144  CG  PRO     9      28.074  57.506  33.808  1.00  0.00           C
ATOM    145  HG2 PRO     9      27.378  56.779  34.229  1.00  0.00           H
ATOM    146  HG3 PRO     9      27.544  58.405  33.491  1.00  0.00           H
ATOM    147  CB  PRO     9      29.173  57.816  34.823  1.00  0.00           C
ATOM    148  HB2 PRO     9      28.783  57.902  35.837  1.00  0.00           H
ATOM    149  HB3 PRO     9      29.683  58.736  34.535  1.00  0.00           H
ATOM    150  CA  PRO     9      30.131  56.632  34.668  1.00  0.00           C
ATOM    151  HA  PRO     9      31.146  56.983  34.848  1.00  0.00           H
ATOM    152  C   PRO     9      29.820  55.502  35.668  1.00  0.00           C
ATOM    153  O   PRO     9      28.806  54.812  35.555  1.00  0.00           O
ATOM    154  N   TYR    10      30.644  55.378  36.717  1.00  0.00           N
ATOM    155  H   TYR    10      31.449  55.990  36.771  1.00  0.00           H
ATOM    156  CA  TYR    10      30.289  54.627  37.927  1.00  0.00           C
ATOM    157  HA  TYR    10      29.776  53.709  37.636  1.00  0.00           H
ATOM    158  CB  TYR    10      31.524  54.223  38.739  1.00  0.00           C
ATOM    159  HB2 TYR    10      32.036  55.129  39.068  1.00  0.00           H
ATOM    160  HB3 TYR    10      31.162  53.708  39.630  1.00  0.00           H
ATOM    161  CG  TYR    10      32.522  53.307  38.049  1.00  0.00           C
ATOM    162  CD1 TYR    10      32.144  52.022  37.604  1.00  0.00           C
ATOM    163  HD1 TYR    10      31.124  51.683  37.728  1.00  0.00           H
ATOM    164  CE1 TYR    10      33.098  51.165  37.017  1.00  0.00           C
ATOM    165  HE1 TYR    10      32.807  50.183  36.682  1.00  0.00           H
ATOM    166  CZ  TYR    10      34.434  51.596  36.855  1.00  0.00           C
ATOM    167  OH  TYR    10      35.354  50.824  36.218  1.00  0.00           O
ATOM    168  HH  TYR    10      34.971  50.244  35.541  1.00  0.00           H
ATOM    169  CE2 TYR    10      34.809  52.868  37.326  1.00  0.00           C
ATOM    170  HE2 TYR    10      35.834  53.188  37.215  1.00  0.00           H
ATOM    171  CD2 TYR    10      33.863  53.714  37.924  1.00  0.00           C
ATOM    172  HD2 TYR    10      34.180  54.669  38.308  1.00  0.00           H
ATOM    173  C   TYR    10      29.309  55.465  38.762  1.00  0.00           C
ATOM    174  O   TYR    10      29.680  56.167  39.706  1.00  0.00           O
ATOM    175  N   GLN    11      28.068  55.462  38.298  1.00  0.00           N
ATOM    176  H   GLN    11      27.916  54.914  37.459  1.00  0.00           H
ATOM    177  CA  GLN    11      26.914  56.188  38.818  1.00  0.00           C
ATOM    178  HA  GLN    11      26.864  56.092  39.903  1.00  0.00           H
ATOM    179  CB  GLN    11      27.060  57.668  38.431  1.00  0.00           C
ATOM    180  HB2 GLN    11      27.998  58.055  38.827  1.00  0.00           H
ATOM    181  HB3 GLN    11      27.098  57.745  37.345  1.00  0.00           H
ATOM    182  CG  GLN    11      25.922  58.556  38.937  1.00  0.00           C
ATOM    183  HG2 GLN    11      24.965  58.173  38.579  1.00  0.00           H
ATOM    184  HG3 GLN    11      25.914  58.563  40.027  1.00  0.00           H
ATOM    185  CD  GLN    11      26.105  59.976  38.424  1.00  0.00           C
ATOM    186  OE1 GLN    11      26.853  60.782  38.970  1.00  0.00           O
ATOM    187  NE2 GLN    11      25.480  60.311  37.319  1.00  0.00           N
ATOM    188 HE21 GLN    11      25.552  61.254  36.994  1.00  0.00           H
ATOM    189 HE22 GLN    11      24.989  59.589  36.785  1.00  0.00           H
ATOM    190  C   GLN    11      25.659  55.552  38.207  1.00  0.00           C
ATOM    191  O   GLN    11      24.728  55.196  38.919  1.00  0.00           O
ATOM    192  N   ASP    12      25.719  55.297  36.898  1.00  0.00           N
ATOM    193  H   ASP    12      26.447  55.759  36.372  1.00  0.00           H
ATOM    194  CA  ASP    12      24.704  54.628  36.086  1.00  0.00           C
ATOM    195  HA  ASP    12      23.774  54.618  36.656  1.00  0.00           H
ATOM    196  CB  ASP    12      24.443  55.480  34.821  1.00  0.00           C
ATOM    197  HB2 ASP    12      25.300  55.377  34.154  1.00  0.00           H
ATOM    198  HB3 ASP    12      23.573  55.073  34.302  1.00  0.00           H
ATOM    199  CG  ASP    12      24.219  56.988  35.095  1.00  0.00           C
ATOM    200  OD1 ASP    12      25.192  57.693  35.479  1.00  0.00           O
ATOM    201  OD2 ASP    12      23.073  57.450  34.903  1.00  0.00           O
ATOM    202  C   ASP    12      25.065  53.139  35.810  1.00  0.00           C
ATOM    203  O   ASP    12      24.575  52.524  34.863  1.00  0.00           O
ATOM    204  N   LEU    13      25.925  52.546  36.658  1.00  0.00           N
ATOM    205  H   LEU    13      26.220  53.100  37.448  1.00  0.00           H
ATOM    206  CA  LEU    13      26.389  51.150  36.624  1.00  0.00           C
ATOM    207  HA  LEU    13      25.688  50.563  36.033  1.00  0.00           H
ATOM    208  CB  LEU    13      27.796  51.056  36.002  1.00  0.00           C
ATOM    209  HB2 LEU    13      28.447  51.743  36.546  1.00  0.00           H
ATOM    210  HB3 LEU    13      28.172  50.048  36.185  1.00  0.00           H
ATOM    211  CG  LEU    13      27.948  51.341  34.501  1.00  0.00           C
ATOM    212  HG  LEU    13      27.611  52.353  34.281  1.00  0.00           H
ATOM    213  CD1 LEU    13      29.437  51.221  34.163  1.00  0.00           C
ATOM    214 HD11 LEU    13      29.817  50.241  34.451  1.00  0.00           H
ATOM    215 HD12 LEU    13      29.588  51.360  33.096  1.00  0.00           H
ATOM    216 HD13 LEU    13      29.987  51.997  34.696  1.00  0.00           H
ATOM    217  CD2 LEU    13      27.189  50.348  33.619  1.00  0.00           C
ATOM    218 HD21 LEU    13      26.121  50.419  33.825  1.00  0.00           H
ATOM    219 HD22 LEU    13      27.536  49.333  33.794  1.00  0.00           H
ATOM    220 HD23 LEU    13      27.348  50.604  32.573  1.00  0.00           H
ATOM    221  C   LEU    13      26.496  50.556  38.046  1.00  0.00           C
ATOM    222  O   LEU    13      27.013  51.238  38.930  1.00  0.00           O
ATOM    223  N   PRO    14      26.111  49.284  38.279  1.00  0.00           N
ATOM    224  CD  PRO    14      25.446  48.392  37.339  1.00  0.00           C
ATOM    225  HD2 PRO    14      25.953  48.372  36.375  1.00  0.00           H
ATOM    226  HD3 PRO    14      24.412  48.715  37.210  1.00  0.00           H
ATOM    227  CG  PRO    14      25.476  47.004  37.979  1.00  0.00           C
ATOM    228  HG2 PRO    14      26.398  46.492  37.701  1.00  0.00           H
ATOM    229  HG3 PRO    14      24.607  46.409  37.695  1.00  0.00           H
ATOM    230  CB  PRO    14      25.486  47.319  39.475  1.00  0.00           C
ATOM    231  HB2 PRO    14      25.913  46.502  40.057  1.00  0.00           H
ATOM    232  HB3 PRO    14      24.469  47.533  39.807  1.00  0.00           H
ATOM    233  CA  PRO    14      26.328  48.597  39.557  1.00  0.00           C
ATOM    234  HA  PRO    14      25.966  49.218  40.377  1.00  0.00           H
ATOM    235  C   PRO    14      27.813  48.271  39.799  1.00  0.00           C
ATOM    236  O   PRO    14      28.501  47.746  38.918  1.00  0.00           O
ATOM    237  N   HIE    15      28.315  48.526  41.011  1.00  0.00           N
ATOM    238  H   HIE    15      27.740  48.993  41.700  1.00  0.00           H
ATOM    239  CA  HIE    15      29.753  48.439  41.313  1.00  0.00           C
ATOM    240  HA  HIE    15      30.196  47.668  40.686  1.00  0.00           H
ATOM    241  CB  HIE    15      30.411  49.785  40.943  1.00  0.00           C
ATOM    242  HB2 HIE    15      31.485  49.638  40.838  1.00  0.00           H
ATOM    243  HB3 HIE    15      30.040  50.124  39.975  1.00  0.00           H
ATOM    244  CG  HIE    15      30.188  50.879  41.957  1.00  0.00           C
ATOM    245  ND1 HIE    15      28.947  51.383  42.343  1.00  0.00           N
ATOM    246  CE1 HIE    15      29.200  52.325  43.261  1.00  0.00           C
ATOM    247  HE1 HIE    15      28.438  52.908  43.763  1.00  0.00           H
ATOM    248  NE2 HIE    15      30.524  52.434  43.468  1.00  0.00           N
ATOM    249  HE2 HIE    15      30.962  53.068  44.121  1.00  0.00           H
ATOM    250  CD2 HIE    15      31.164  51.515  42.666  1.00  0.00           C
ATOM    251  HD2 HIE    15      32.228  51.324  42.601  1.00  0.00           H
ATOM    252  C   HIE    15      30.071  48.047  42.767  1.00  0.00           C
ATOM    253  O   HIE    15      29.181  47.858  43.595  1.00  0.00           O
ATOM    254  N   LEU    16      31.370  47.930  43.045  1.00  0.00           N
ATOM    255  H   LEU    16      32.007  48.066  42.268  1.00  0.00           H
ATOM    256  CA  LEU    16      32.022  47.773  44.345  1.00  0.00           C
ATOM    257  HA  LEU    16      31.310  48.011  45.136  1.00  0.00           H
ATOM    258  CB  LEU    16      32.468  46.298  44.478  1.00  0.00           C
ATOM    259  HB2 LEU    16      31.625  45.655  44.229  1.00  0.00           H
ATOM    260  HB3 LEU    16      33.235  46.120  43.724  1.00  0.00           H
ATOM    261  CG  LEU    16      33.016  45.842  45.846  1.00  0.00           C
ATOM    262  HG  LEU    16      33.722  46.575  46.230  1.00  0.00           H
ATOM    263  CD1 LEU    16      31.894  45.644  46.867  1.00  0.00           C
ATOM    264 HD11 LEU    16      32.311  45.296  47.811  1.00  0.00           H
ATOM    265 HD12 LEU    16      31.176  44.908  46.506  1.00  0.00           H
ATOM    266 HD13 LEU    16      31.378  46.587  47.041  1.00  0.00           H
ATOM    267  CD2 LEU    16      33.754  44.512  45.694  1.00  0.00           C
ATOM    268 HD21 LEU    16      34.624  44.643  45.050  1.00  0.00           H
ATOM    269 HD22 LEU    16      33.097  43.759  45.261  1.00  0.00           H
ATOM    270 HD23 LEU    16      34.103  44.170  46.668  1.00  0.00           H
ATOM    271  C   LEU    16      33.198  48.775  44.404  1.00  0.00           C
ATOM    272  O   LEU    16      33.695  49.210  43.362  1.00  0.00           O
ATOM    273  N   VAL    17      33.661  49.136  45.603  1.00  0.00           N
ATOM    274  H   VAL    17      33.268  48.699  46.423  1.00  0.00           H
ATOM    275  CA  VAL    17      34.873  49.956  45.803  1.00  0.00           C
ATOM    276  HA  VAL    17      35.389  50.072  44.851  1.00  0.00           H
ATOM    277  CB  VAL    17      34.542  51.371  46.324  1.00  0.00           C
ATOM    278  HB  VAL    17      34.034  51.289  47.286  1.00  0.00           H
ATOM    279  CG1 VAL    17      35.805  52.224  46.509  1.00  0.00           C
ATOM    280 HG11 VAL    17      36.338  52.313  45.562  1.00  0.00           H
ATOM    281 HG12 VAL    17      35.530  53.218  46.860  1.00  0.00           H
ATOM    282 HG13 VAL    17      36.466  51.772  47.250  1.00  0.00           H
ATOM    283  CG2 VAL    17      33.623  52.121  45.351  1.00  0.00           C
ATOM    284 HG21 VAL    17      32.663  51.613  45.282  1.00  0.00           H
ATOM    285 HG22 VAL    17      33.449  53.136  45.707  1.00  0.00           H
ATOM    286 HG23 VAL    17      34.081  52.160  44.361  1.00  0.00           H
ATOM    287  C   VAL    17      35.816  49.210  46.741  1.00  0.00           C
ATOM    288  O   VAL    17      35.367  48.728  47.783  1.00  0.00           O
ATOM    289  N   ASN    18      37.085  49.078  46.354  1.00  0.00           N
ATOM    290  H   ASN    18      37.386  49.569  45.515  1.00  0.00           H
ATOM    291  CA  ASN    18      38.059  48.207  47.011  1.00  0.00           C
ATOM    292  HA  ASN    18      37.515  47.512  47.653  1.00  0.00           H
ATOM    293  CB  ASN    18      38.749  47.342  45.935  1.00  0.00           C
ATOM    294  HB2 ASN    18      39.144  46.464  46.436  1.00  0.00           H
ATOM    295  HB3 ASN    18      38.020  46.990  45.208  1.00  0.00           H
ATOM    296  CG  ASN    18      39.908  47.982  45.185  1.00  0.00           C
ATOM    297  OD1 ASN    18      40.230  49.150  45.344  1.00  0.00           O
ATOM    298  ND2 ASN    18      40.632  47.200  44.426  1.00  0.00           N
ATOM    299 HD21 ASN    18      41.571  47.523  44.196  1.00  0.00           H
ATOM    300 HD22 ASN    18      40.456  46.193  44.454  1.00  0.00           H
ATOM    301  C   ASN    18      39.035  48.962  47.939  1.00  0.00           C
ATOM    302  O   ASN    18      39.023  50.193  48.028  1.00  0.00           O
ATOM    303  N   ALA    19      39.916  48.222  48.621  1.00  0.00           N
ATOM    304  H   ALA    19      39.891  47.220  48.503  1.00  0.00           H
ATOM    305  CA  ALA    19      40.901  48.790  49.546  1.00  0.00           C
ATOM    306  HA  ALA    19      40.389  49.547  50.142  1.00  0.00           H
ATOM    307  CB  ALA    19      41.362  47.691  50.508  1.00  0.00           C
ATOM    308  HB1 ALA    19      41.976  48.132  51.292  1.00  0.00           H
ATOM    309  HB2 ALA    19      40.501  47.201  50.961  1.00  0.00           H
ATOM    310  HB3 ALA    19      41.956  46.966  49.964  1.00  0.00           H
ATOM    311  C   ALA    19      42.093  49.514  48.873  1.00  0.00           C
ATOM    312  O   ALA    19      42.869  50.147  49.582  1.00  0.00           O
ATOM    313  N   ASP    20      42.237  49.472  47.541  1.00  0.00           N
ATOM    314  H   ASP    20      41.551  48.963  46.997  1.00  0.00           H
ATOM    315  CA  ASP    20      43.115  50.394  46.793  1.00  0.00           C
ATOM    316  HA  ASP    20      44.005  50.591  47.392  1.00  0.00           H
ATOM    317  CB  ASP    20      43.574  49.774  45.459  1.00  0.00           C
ATOM    318  HB2 ASP    20      42.753  49.850  44.745  1.00  0.00           H
ATOM    319  HB3 ASP    20      44.403  50.357  45.057  1.00  0.00           H
ATOM    320  CG  ASP    20      44.002  48.310  45.527  1.00  0.00           C
ATOM    321  OD1 ASP    20      44.849  47.935  46.368  1.00  0.00           O
ATOM    322  OD2 ASP    20      43.403  47.511  44.774  1.00  0.00           O
ATOM    323  C   ASP    20      42.437  51.752  46.505  1.00  0.00           C
ATOM    324  O   ASP    20      43.024  52.616  45.852  1.00  0.00           O
ATOM    325  N   GLY    21      41.178  51.939  46.923  1.00  0.00           N
ATOM    326  H   GLY    21      40.716  51.177  47.406  1.00  0.00           H
ATOM    327  CA  GLY    21      40.352  53.094  46.558  1.00  0.00           C
ATOM    328  HA2 GLY    21      39.466  53.100  47.192  1.00  0.00           H
ATOM    329  HA3 GLY    21      40.914  54.012  46.731  1.00  0.00           H
ATOM    330  C   GLY    21      39.885  53.078  45.095  1.00  0.00           C
ATOM    331  O   GLY    21      39.446  54.115  44.579  1.00  0.00           O
ATOM    332  N   GLN    22      40.002  51.925  44.425  1.00  0.00           N
ATOM    333  H   GLN    22      40.303  51.110  44.953  1.00  0.00           H
ATOM    334  CA  GLN    22      39.592  51.680  43.041  1.00  0.00           C
ATOM    335  HA  GLN    22      39.579  52.628  42.517  1.00  0.00           H
ATOM    336  CB  GLN    22      40.620  50.799  42.310  1.00  0.00           C
ATOM    337  HB2 GLN    22      40.745  49.851  42.832  1.00  0.00           H
ATOM    338  HB3 GLN    22      40.254  50.590  41.304  1.00  0.00           H
ATOM    339  CG  GLN    22      41.972  51.527  42.212  1.00  0.00           C
ATOM    340  HG2 GLN    22      41.821  52.490  41.723  1.00  0.00           H
ATOM    341  HG3 GLN    22      42.353  51.706  43.218  1.00  0.00           H
ATOM    342  CD  GLN    22      43.040  50.772  41.425  1.00  0.00           C
ATOM    343  OE1 GLN    22      42.799  49.974  40.537  1.00  0.00           O
ATOM    344  NE2 GLN    22      44.298  51.046  41.675  1.00  0.00           N
ATOM    345 HE21 GLN    22      44.976  50.518  41.160  1.00  0.00           H
ATOM    346 HE22 GLN    22      44.526  51.693  42.408  1.00  0.00           H
ATOM    347  C   GLN    22      38.167  51.117  42.958  1.00  0.00           C
ATOM    348  O   GLN    22      37.645  50.527  43.907  1.00  0.00           O
ATOM    349  N   TYR    23      37.517  51.353  41.819  1.00  0.00           N
ATOM    350  H   TYR    23      38.028  51.832  41.080  1.00  0.00           H
ATOM    351  CA  TYR    23      36.148  50.916  41.534  1.00  0.00           C
ATOM    352  HA  TYR    23      35.631  50.699  42.468  1.00  0.00           H
ATOM    353  CB  TYR    23      35.362  52.029  40.816  1.00  0.00           C
ATOM    354  HB2 TYR    23      35.967  52.414  39.997  1.00  0.00           H
ATOM    355  HB3 TYR    23      34.488  51.562  40.359  1.00  0.00           H
ATOM    356  CG  TYR    23      34.876  53.216  41.649  1.00  0.00           C
ATOM    357  CD1 TYR    23      33.539  53.637  41.510  1.00  0.00           C
ATOM    358  HD1 TYR    23      32.876  53.074  40.871  1.00  0.00           H
ATOM    359  CE1 TYR    23      33.064  54.781  42.182  1.00  0.00           C
ATOM    360  HE1 TYR    23      32.042  55.109  42.048  1.00  0.00           H
ATOM    361  CZ  TYR    23      33.927  55.500  43.035  1.00  0.00           C
ATOM    362  OH  TYR    23      33.485  56.623  43.667  1.00  0.00           O
ATOM    363  HH  TYR    23      33.977  56.789  44.473  1.00  0.00           H
ATOM    364  CE2 TYR    23      35.260  55.064  43.209  1.00  0.00           C
ATOM    365  HE2 TYR    23      35.930  55.605  43.859  1.00  0.00           H
ATOM    366  CD2 TYR    23      35.734  53.941  42.502  1.00  0.00           C
ATOM    367  HD2 TYR    23      36.768  53.650  42.604  1.00  0.00           H
ATOM    368  C   TYR    23      36.160  49.630  40.691  1.00  0.00           C
ATOM    369  O   TYR    23      36.916  49.515  39.723  1.00  0.00           O
ATOM    370  N   LEU    24      35.281  48.678  41.027  1.00  0.00           N
ATOM    371  H   LEU    24      34.713  48.835  41.855  1.00  0.00           H
ATOM    372  CA  LEU    24      35.078  47.422  40.289  1.00  0.00           C
ATOM    373  HA  LEU    24      35.743  47.409  39.430  1.00  0.00           H
ATOM    374  CB  LEU    24      35.412  46.202  41.171  1.00  0.00           C
ATOM    375  HB2 LEU    24      34.740  46.201  42.028  1.00  0.00           H
ATOM    376  HB3 LEU    24      35.208  45.299  40.591  1.00  0.00           H
ATOM    377  CG  LEU    24      36.854  46.124  41.694  1.00  0.00           C
ATOM    378  HG  LEU    24      37.062  46.978  42.339  1.00  0.00           H
ATOM    379  CD1 LEU    24      37.044  44.840  42.507  1.00  0.00           C
ATOM    380 HD11 LEU    24      38.057  44.804  42.910  1.00  0.00           H
ATOM    381 HD12 LEU    24      36.343  44.825  43.339  1.00  0.00           H
ATOM    382 HD13 LEU    24      36.869  43.966  41.876  1.00  0.00           H
ATOM    383  CD2 LEU    24      37.863  46.099  40.549  1.00  0.00           C
ATOM    384 HD21 LEU    24      37.606  45.318  39.833  1.00  0.00           H
ATOM    385 HD22 LEU    24      38.853  45.927  40.956  1.00  0.00           H
ATOM    386 HD23 LEU    24      37.876  47.066  40.050  1.00  0.00           H
ATOM    387  C   LEU    24      33.645  47.300  39.756  1.00  0.00           C
ATOM    388  O   LEU    24      32.689  47.350  40.531  1.00  0.00           O
ATOM    389  N   PHE    25      33.480  47.090  38.448  1.00  0.00           N
ATOM    390  H   PHE    25      34.320  46.997  37.886  1.00  0.00           H
ATOM    391  CA  PHE    25      32.193  46.801  37.807  1.00  0.00           C
ATOM    392  HA  PHE    25      31.466  47.541  38.145  1.00  0.00           H
ATOM    393  CB  PHE    25      32.341  46.932  36.284  1.00  0.00           C
ATOM    394  HB2 PHE    25      32.642  47.949  36.032  1.00  0.00           H
ATOM    395  HB3 PHE    25      33.129  46.259  35.943  1.00  0.00           H
ATOM    396  CG  PHE    25      31.051  46.606  35.562  1.00  0.00           C
ATOM    397  CD1 PHE    25      29.935  47.443  35.738  1.00  0.00           C
ATOM    398  HD1 PHE    25      30.018  48.338  36.339  1.00  0.00           H
ATOM    399  CE1 PHE    25      28.695  47.088  35.186  1.00  0.00           C
ATOM    400  HE1 PHE    25      27.828  47.702  35.373  1.00  0.00           H
ATOM    401  CZ  PHE    25      28.567  45.906  34.437  1.00  0.00           C
ATOM    402  HZ  PHE    25      27.604  45.623  34.036  1.00  0.00           H
ATOM    403  CE2 PHE    25      29.685  45.079  34.244  1.00  0.00           C
ATOM    404  HE2 PHE    25      29.578  44.171  33.674  1.00  0.00           H
ATOM    405  CD2 PHE    25      30.925  45.418  34.815  1.00  0.00           C
ATOM    406  HD2 PHE    25      31.771  44.754  34.706  1.00  0.00           H
ATOM    407  C   PHE    25      31.655  45.404  38.175  1.00  0.00           C
ATOM    408  O   PHE    25      32.355  44.401  38.014  1.00  0.00           O
ATOM    409  N   CYS    26      30.398  45.332  38.635  1.00  0.00           N
ATOM    410  H   CYS    26      29.834  46.177  38.635  1.00  0.00           H
ATOM    411  CA  CYS    26      29.768  44.104  39.144  1.00  0.00           C
ATOM    412  HA  CYS    26      30.534  43.340  39.281  1.00  0.00           H
ATOM    413  CB  CYS    26      29.164  44.394  40.522  1.00  0.00           C
ATOM    414  HB2 CYS    26      28.493  45.252  40.461  1.00  0.00           H
ATOM    415  HB3 CYS    26      28.604  43.522  40.866  1.00  0.00           H
ATOM    416  SG  CYS    26      30.500  44.722  41.697  1.00  0.00           S
ATOM    417  HG  CYS    26      31.062  45.745  41.035  1.00  0.00           H
ATOM    418  C   CYS    26      28.706  43.510  38.203  1.00  0.00           C
ATOM    419  O   CYS    26      28.038  44.229  37.461  1.00  0.00           O
ATOM    420  N   ARG    27      28.503  42.188  38.285  1.00  0.00           N
ATOM    421  H   ARG    27      29.074  41.666  38.949  1.00  0.00           H
ATOM    422  CA  ARG    27      27.472  41.425  37.561  1.00  0.00           C
ATOM    423  HA  ARG    27      26.734  42.128  37.173  1.00  0.00           H
ATOM    424  CB  ARG    27      28.088  40.669  36.359  1.00  0.00           C
ATOM    425  HB2 ARG    27      28.740  39.879  36.734  1.00  0.00           H
ATOM    426  HB3 ARG    27      27.280  40.200  35.794  1.00  0.00           H
ATOM    427  CG  ARG    27      28.907  41.570  35.409  1.00  0.00           C
ATOM    428  HG2 ARG    27      28.327  42.461  35.166  1.00  0.00           H
ATOM    429  HG3 ARG    27      29.818  41.878  35.926  1.00  0.00           H
ATOM    430  CD  ARG    27      29.299  40.865  34.099  1.00  0.00           C
ATOM    431  HD2 ARG    27      29.637  39.855  34.340  1.00  0.00           H
ATOM    432  HD3 ARG    27      28.416  40.777  33.465  1.00  0.00           H
ATOM    433  NE  ARG    27      30.402  41.577  33.408  1.00  0.00           N
ATOM    434  HE  ARG    27      31.261  41.698  33.937  1.00  0.00           H
ATOM    435  CZ  ARG    27      30.483  42.015  32.164  1.00  0.00           C
ATOM    436  NH1 ARG    27      29.513  41.878  31.293  1.00  0.00           N
ATOM    437 HH11 ARG    27      28.683  41.360  31.540  1.00  0.00           H
ATOM    438 HH12 ARG    27      29.599  42.315  30.394  1.00  0.00           H
ATOM    439  NH2 ARG    27      31.577  42.614  31.781  1.00  0.00           N
ATOM    440 HH21 ARG    27      32.357  42.735  32.440  1.00  0.00           H
ATOM    441 HH22 ARG    27      31.725  42.929  30.841  1.00  0.00           H
ATOM    442  C   ARG    27      26.726  40.479  38.518  1.00  0.00           C
ATOM    443  O   ARG    27      27.309  39.969  39.477  1.00  0.00           O
ATOM    444  N   TYR    28      25.446  40.241  38.223  1.00  0.00           N
ATOM    445  H   TYR    28      25.056  40.665  37.397  1.00  0.00           H
ATOM    446  CA  TYR    28      24.537  39.388  38.993  1.00  0.00           C
ATOM    447  HA  TYR    28      25.115  38.605  39.481  1.00  0.00           H
ATOM    448  CB  TYR    28      23.807  40.217  40.072  1.00  0.00           C
ATOM    449  HB2 TYR    28      23.093  40.879  39.582  1.00  0.00           H
ATOM    450  HB3 TYR    28      23.231  39.532  40.695  1.00  0.00           H
ATOM    451  CG  TYR    28      24.686  41.065  40.978  1.00  0.00           C
ATOM    452  CD1 TYR    28      25.369  40.461  42.049  1.00  0.00           C
ATOM    453  HD1 TYR    28      25.241  39.405  42.232  1.00  0.00           H
ATOM    454  CE1 TYR    28      26.226  41.228  42.863  1.00  0.00           C
ATOM    455  HE1 TYR    28      26.775  40.770  43.672  1.00  0.00           H
ATOM    456  CZ  TYR    28      26.373  42.610  42.626  1.00  0.00           C
ATOM    457  OH  TYR    28      27.210  43.341  43.410  1.00  0.00           O
ATOM    458  HH  TYR    28      27.029  44.286  43.382  1.00  0.00           H
ATOM    459  CE2 TYR    28      25.664  43.226  41.573  1.00  0.00           C
ATOM    460  HE2 TYR    28      25.765  44.287  41.398  1.00  0.00           H
ATOM    461  CD2 TYR    28      24.824  42.450  40.749  1.00  0.00           C
ATOM    462  HD2 TYR    28      24.289  42.923  39.937  1.00  0.00           H
ATOM    463  C   TYR    28      23.500  38.738  38.060  1.00  0.00           C
ATOM    464  O   TYR    28      22.758  39.459  37.394  1.00  0.00           O
ATOM    465  N   TRP    29      23.402  37.406  38.058  1.00  0.00           N
ATOM    466  H   TRP    29      24.010  36.881  38.681  1.00  0.00           H
ATOM    467  CA  TRP    29      22.374  36.645  37.330  1.00  0.00           C
ATOM    468  HA  TRP    29      21.787  37.329  36.716  1.00  0.00           H
ATOM    469  CB  TRP    29      23.008  35.624  36.370  1.00  0.00           C
ATOM    470  HB2 TRP    29      23.467  34.835  36.958  1.00  0.00           H
ATOM    471  HB3 TRP    29      22.202  35.151  35.808  1.00  0.00           H
ATOM    472  CG  TRP    29      24.032  36.117  35.381  1.00  0.00           C
ATOM    473  CD1 TRP    29      23.823  36.249  34.049  1.00  0.00           C
ATOM    474  HD1 TRP    29      22.892  36.041  33.539  1.00  0.00           H
ATOM    475  NE1 TRP    29      24.985  36.647  33.424  1.00  0.00           N
ATOM    476  HE1 TRP    29      25.056  36.794  32.407  1.00  0.00           H
ATOM    477  CE2 TRP    29      26.027  36.767  34.317  1.00  0.00           C
ATOM    478  CZ2 TRP    29      27.385  37.076  34.162  1.00  0.00           C
ATOM    479  HZ2 TRP    29      27.785  37.275  33.180  1.00  0.00           H
ATOM    480  CH2 TRP    29      28.219  37.095  35.294  1.00  0.00           C
ATOM    481  HH2 TRP    29      29.275  37.306  35.189  1.00  0.00           H
ATOM    482  CZ3 TRP    29      27.674  36.818  36.561  1.00  0.00           C
ATOM    483  HZ3 TRP    29      28.317  36.823  37.430  1.00  0.00           H
ATOM    484  CE3 TRP    29      26.309  36.504  36.704  1.00  0.00           C
ATOM    485  HE3 TRP    29      25.916  36.265  37.677  1.00  0.00           H
ATOM    486  CD2 TRP    29      25.442  36.464  35.585  1.00  0.00           C
ATOM    487  C   TRP    29      21.430  35.973  38.343  1.00  0.00           C
ATOM    488  O   TRP    29      21.866  35.161  39.166  1.00  0.00           O
ATOM    489  N   LYS    30      20.148  36.365  38.343  1.00  0.00           N
ATOM    490  H   LYS    30      19.813  36.942  37.584  1.00  0.00           H
ATOM    491  CA  LYS    30      19.218  36.083  39.443  1.00  0.00           C
ATOM    492  HA  LYS    30      19.795  35.630  40.244  1.00  0.00           H
ATOM    493  CB  LYS    30      18.671  37.416  39.977  1.00  0.00           C
ATOM    494  HB2 LYS    30      19.491  38.135  40.006  1.00  0.00           H
ATOM    495  HB3 LYS    30      17.898  37.800  39.308  1.00  0.00           H
ATOM    496  CG  LYS    30      18.112  37.264  41.398  1.00  0.00           C
ATOM    497  HG2 LYS    30      17.182  36.694  41.371  1.00  0.00           H
ATOM    498  HG3 LYS    30      18.840  36.720  42.000  1.00  0.00           H
ATOM    499  CD  LYS    30      17.870  38.633  42.046  1.00  0.00           C
ATOM    500  HD2 LYS    30      18.771  39.241  41.946  1.00  0.00           H
ATOM    501  HD3 LYS    30      17.040  39.133  41.544  1.00  0.00           H
ATOM    502  CE  LYS    30      17.559  38.439  43.533  1.00  0.00           C
ATOM    503  HE2 LYS    30      16.616  37.891  43.631  1.00  0.00           H
ATOM    504  HE3 LYS    30      18.347  37.820  43.971  1.00  0.00           H
ATOM    505  NZ  LYS    30      17.494  39.728  44.266  1.00  0.00           N
ATOM    506  HZ1 LYS    30      17.447  39.535  45.264  1.00  0.00           H
ATOM    507  HZ2 LYS    30      18.333  40.272  44.111  1.00  0.00           H
ATOM    508  HZ3 LYS    30      16.688  40.271  43.989  1.00  0.00           H
ATOM    509  C   LYS    30      18.114  35.098  39.024  1.00  0.00           C
ATOM    510  O   LYS    30      17.433  35.370  38.038  1.00  0.00           O
ATOM    511  N   PRO    31      17.941  33.973  39.740  1.00  0.00           N
ATOM    512  CD  PRO    31      18.698  33.538  40.909  1.00  0.00           C
ATOM    513  HD2 PRO    31      18.752  34.316  41.670  1.00  0.00           H
ATOM    514  HD3 PRO    31      19.698  33.242  40.589  1.00  0.00           H
ATOM    515  CG  PRO    31      17.965  32.321  41.463  1.00  0.00           C
ATOM    516  HG2 PRO    31      17.169  32.634  42.142  1.00  0.00           H
ATOM    517  HG3 PRO    31      18.646  31.626  41.952  1.00  0.00           H
ATOM    518  CB  PRO    31      17.368  31.737  40.190  1.00  0.00           C
ATOM    519  HB2 PRO    31      16.536  31.075  40.394  1.00  0.00           H
ATOM    520  HB3 PRO    31      18.149  31.213  39.640  1.00  0.00           H
ATOM    521  CA  PRO    31      16.939  32.969  39.402  1.00  0.00           C
ATOM    522  HA  PRO    31      16.972  32.741  38.336  1.00  0.00           H
ATOM    523  C   PRO    31      15.516  33.427  39.753  1.00  0.00           C
ATOM    524  O   PRO    31      15.312  34.509  40.307  1.00  0.00           O
ATOM    525  N   THR    32      14.523  32.597  39.415  1.00  0.00           N
ATOM    526  H   THR    32      14.769  31.675  39.084  1.00  0.00           H
ATOM    527  CA  THR    32      13.098  32.895  39.665  1.00  0.00           C
ATOM    528  HA  THR    32      12.927  33.963  39.521  1.00  0.00           H
ATOM    529  CB  THR    32      12.203  32.139  38.666  1.00  0.00           C
ATOM    530  HB  THR    32      12.329  31.065  38.810  1.00  0.00           H
ATOM    531  CG2 THR    32      10.718  32.486  38.775  1.00  0.00           C
ATOM    532 HG21 THR    32      10.587  33.567  38.715  1.00  0.00           H
ATOM    533 HG22 THR    32      10.172  32.012  37.959  1.00  0.00           H
ATOM    534 HG23 THR    32      10.315  32.124  39.720  1.00  0.00           H
ATOM    535  OG1 THR    32      12.575  32.468  37.346  1.00  0.00           O
ATOM    536  HG1 THR    32      13.509  32.272  37.252  1.00  0.00           H
ATOM    537  C   THR    32      12.669  32.568  41.101  1.00  0.00           C
ATOM    538  O   THR    32      11.799  33.248  41.647  1.00  0.00           O
ATOM    539  N   GLY    33      13.250  31.534  41.719  1.00  0.00           N
ATOM    540  H   GLY    33      13.967  30.984  41.249  1.00  0.00           H
ATOM    541  CA  GLY    33      12.936  31.132  43.085  1.00  0.00           C
ATOM    542  HA2 GLY    33      11.866  31.241  43.261  1.00  0.00           H
ATOM    543  HA3 GLY    33      13.190  30.078  43.194  1.00  0.00           H
ATOM    544  C   GLY    33      13.692  31.918  44.161  1.00  0.00           C
ATOM    545  O   GLY    33      14.499  32.813  43.899  1.00  0.00           O
ATOM    546  N   THR    34      13.452  31.534  45.417  1.00  0.00           N
ATOM    547  H   THR    34      12.836  30.747  45.544  1.00  0.00           H
ATOM    548  CA  THR    34      14.389  31.852  46.504  1.00  0.00           C
ATOM    549  HA  THR    34      14.610  32.917  46.480  1.00  0.00           H
ATOM    550  CB  THR    34      13.778  31.524  47.870  1.00  0.00           C
ATOM    551  HB  THR    34      13.444  30.486  47.883  1.00  0.00           H
ATOM    552  CG2 THR    34      14.735  31.756  49.038  1.00  0.00           C
ATOM    553 HG21 THR    34      15.091  32.786  49.029  1.00  0.00           H
ATOM    554 HG22 THR    34      14.212  31.569  49.976  1.00  0.00           H
ATOM    555 HG23 THR    34      15.584  31.074  48.974  1.00  0.00           H
ATOM    556  OG1 THR    34      12.674  32.374  48.090  1.00  0.00           O
ATOM    557  HG1 THR    34      12.049  32.252  47.372  1.00  0.00           H
ATOM    558  C   THR    34      15.674  31.042  46.282  1.00  0.00           C
ATOM    559  O   THR    34      15.582  29.819  46.170  1.00  0.00           O
ATOM    560  N   PRO    35      16.859  31.671  46.189  1.00  0.00           N
ATOM    561  CD  PRO    35      17.132  33.092  46.341  1.00  0.00           C
ATOM    562  HD2 PRO    35      16.744  33.471  47.287  1.00  0.00           H
ATOM    563  HD3 PRO    35      16.692  33.634  45.503  1.00  0.00           H
ATOM    564  CG  PRO    35      18.655  33.225  46.305  1.00  0.00           C
ATOM    565  HG2 PRO    35      19.059  33.082  47.307  1.00  0.00           H
ATOM    566  HG3 PRO    35      18.967  34.187  45.898  1.00  0.00           H
ATOM    567  CB  PRO    35      19.077  32.063  45.407  1.00  0.00           C
ATOM    568  HB2 PRO    35      20.104  31.749  45.600  1.00  0.00           H
ATOM    569  HB3 PRO    35      18.957  32.347  44.361  1.00  0.00           H
ATOM    570  CA  PRO    35      18.058  30.973  45.747  1.00  0.00           C
ATOM    571  HA  PRO    35      17.802  30.428  44.840  1.00  0.00           H
ATOM    572  C   PRO    35      18.594  29.975  46.783  1.00  0.00           C
ATOM    573  O   PRO    35      18.594  30.245  47.982  1.00  0.00           O
ATOM    574  N   LYS    36      19.106  28.834  46.305  1.00  0.00           N
ATOM    575  H   LYS    36      19.061  28.708  45.296  1.00  0.00           H
ATOM    576  CA  LYS    36      19.696  27.760  47.126  1.00  0.00           C
ATOM    577  HA  LYS    36      19.066  27.592  48.002  1.00  0.00           H
ATOM    578  CB  LYS    36      19.794  26.462  46.306  1.00  0.00           C
ATOM    579  HB2 LYS    36      20.526  26.598  45.506  1.00  0.00           H
ATOM    580  HB3 LYS    36      20.169  25.682  46.971  1.00  0.00           H
ATOM    581  CG  LYS    36      18.484  25.975  45.671  1.00  0.00           C
ATOM    582  HG2 LYS    36      17.693  25.949  46.423  1.00  0.00           H
ATOM    583  HG3 LYS    36      18.195  26.644  44.860  1.00  0.00           H
ATOM    584  CD  LYS    36      18.717  24.562  45.124  1.00  0.00           C
ATOM    585  HD2 LYS    36      19.594  24.561  44.473  1.00  0.00           H
ATOM    586  HD3 LYS    36      18.905  23.894  45.968  1.00  0.00           H
ATOM    587  CE  LYS    36      17.528  24.035  44.321  1.00  0.00           C
ATOM    588  HE2 LYS    36      16.598  24.294  44.832  1.00  0.00           H
ATOM    589  HE3 LYS    36      17.536  24.509  43.333  1.00  0.00           H
ATOM    590  NZ  LYS    36      17.636  22.566  44.199  1.00  0.00           N
ATOM    591  HZ1 LYS    36      16.974  22.143  43.570  1.00  0.00           H
ATOM    592  HZ2 LYS    36      18.580  22.277  43.957  1.00  0.00           H
ATOM    593  HZ3 LYS    36      17.498  22.104  45.106  1.00  0.00           H
ATOM    594  C   LYS    36      21.104  28.080  47.639  1.00  0.00           C
ATOM    595  O   LYS    36      21.469  27.679  48.740  1.00  0.00           O
ATOM    596  N   ALA    37      21.919  28.737  46.813  1.00  0.00           N
ATOM    597  H   ALA    37      21.529  29.108  45.960  1.00  0.00           H
ATOM    598  CA  ALA    37      23.351  28.928  47.046  1.00  0.00           C
ATOM    599  HA  ALA    37      23.505  29.161  48.102  1.00  0.00           H
ATOM    600  CB  ALA    37      24.093  27.620  46.727  1.00  0.00           C
ATOM    601  HB1 ALA    37      23.661  26.790  47.288  1.00  0.00           H
ATOM    602  HB2 ALA    37      24.028  27.399  45.667  1.00  0.00           H
ATOM    603  HB3 ALA    37      25.144  27.712  47.004  1.00  0.00           H
ATOM    604  C   ALA    37      23.917  30.100  46.225  1.00  0.00           C
ATOM    605  O   ALA    37      23.272  30.612  45.301  1.00  0.00           O
ATOM    606  N   LEU    38      25.124  30.528  46.586  1.00  0.00           N
ATOM    607  H   LEU    38      25.576  30.056  47.362  1.00  0.00           H
ATOM    608  CA  LEU    38      25.738  31.760  46.101  1.00  0.00           C
ATOM    609  HA  LEU    38      25.022  32.305  45.483  1.00  0.00           H
ATOM    610  CB  LEU    38      26.034  32.649  47.328  1.00  0.00           C
ATOM    611  HB2 LEU    38      26.710  32.104  47.981  1.00  0.00           H
ATOM    612  HB3 LEU    38      26.532  33.561  47.004  1.00  0.00           H
ATOM    613  CG  LEU    38      24.773  33.034  48.143  1.00  0.00           C
ATOM    614  HG  LEU    38      24.222  32.136  48.424  1.00  0.00           H
ATOM    615  CD1 LEU    38      25.146  33.751  49.439  1.00  0.00           C
ATOM    616 HD11 LEU    38      24.250  34.121  49.941  1.00  0.00           H
ATOM    617 HD12 LEU    38      25.625  33.045  50.114  1.00  0.00           H
ATOM    618 HD13 LEU    38      25.814  34.586  49.236  1.00  0.00           H
ATOM    619  CD2 LEU    38      23.832  33.936  47.342  1.00  0.00           C
ATOM    620 HD21 LEU    38      23.004  34.264  47.972  1.00  0.00           H
ATOM    621 HD22 LEU    38      24.366  34.812  46.972  1.00  0.00           H
ATOM    622 HD23 LEU    38      23.415  33.381  46.504  1.00  0.00           H
ATOM    623  C   LEU    38      26.929  31.427  45.179  1.00  0.00           C
ATOM    624  O   LEU    38      28.014  31.046  45.619  1.00  0.00           O
ATOM    625  N   ILE    39      26.663  31.536  43.875  1.00  0.00           N
ATOM    626  H   ILE    39      25.730  31.868  43.655  1.00  0.00           H
ATOM    627  CA  ILE    39      27.542  31.365  42.705  1.00  0.00           C
ATOM    628  HA  ILE    39      26.846  31.603  41.902  1.00  0.00           H
ATOM    629  CB  ILE    39      27.925  29.883  42.434  1.00  0.00           C
ATOM    630  HB  ILE    39      27.612  29.279  43.287  1.00  0.00           H
ATOM    631  CG2 ILE    39      27.109  29.414  41.212  1.00  0.00           C
ATOM    632 HG21 ILE    39      27.421  29.972  40.328  1.00  0.00           H
ATOM    633 HG22 ILE    39      27.244  28.349  41.041  1.00  0.00           H
ATOM    634 HG23 ILE    39      26.047  29.593  41.382  1.00  0.00           H
ATOM    635  CG1 ILE    39      29.431  29.624  42.205  1.00  0.00           C
ATOM    636 HG12 ILE    39      29.792  30.247  41.387  1.00  0.00           H
ATOM    637 HG13 ILE    39      29.971  29.891  43.113  1.00  0.00           H
ATOM    638  CD1 ILE    39      29.767  28.164  41.863  1.00  0.00           C
ATOM    639 HD11 ILE    39      30.835  27.997  41.975  1.00  0.00           H
ATOM    640 HD12 ILE    39      29.234  27.487  42.527  1.00  0.00           H
ATOM    641 HD13 ILE    39      29.492  27.946  40.830  1.00  0.00           H
ATOM    642  C   ILE    39      28.618  32.442  42.456  1.00  0.00           C
ATOM    643  O   ILE    39      28.459  33.145  41.461  1.00  0.00           O
ATOM    644  N   PHE    40      29.664  32.642  43.272  1.00  0.00           N
ATOM    645  H   PHE    40      29.795  32.049  44.081  1.00  0.00           H
ATOM    646  CA  PHE    40      30.714  33.617  42.894  1.00  0.00           C
ATOM    647  HA  PHE    40      30.210  34.545  42.640  1.00  0.00           H
ATOM    648  CB  PHE    40      31.665  33.954  44.050  1.00  0.00           C
ATOM    649  HB2 PHE    40      31.090  34.293  44.910  1.00  0.00           H
ATOM    650  HB3 PHE    40      32.198  33.052  44.342  1.00  0.00           H
ATOM    651  CG  PHE    40      32.654  35.043  43.651  1.00  0.00           C
ATOM    652  CD1 PHE    40      32.244  36.390  43.631  1.00  0.00           C
ATOM    653  HD1 PHE    40      31.260  36.658  43.974  1.00  0.00           H
ATOM    654  CE1 PHE    40      33.089  37.389  43.115  1.00  0.00           C
ATOM    655  HE1 PHE    40      32.763  38.418  43.088  1.00  0.00           H
ATOM    656  CZ  PHE    40      34.347  37.046  42.599  1.00  0.00           C
ATOM    657  HZ  PHE    40      34.985  37.816  42.187  1.00  0.00           H
ATOM    658  CE2 PHE    40      34.767  35.706  42.623  1.00  0.00           C
ATOM    659  HE2 PHE    40      35.734  35.438  42.230  1.00  0.00           H
ATOM    660  CD2 PHE    40      33.928  34.709  43.149  1.00  0.00           C
ATOM    661  HD2 PHE    40      34.248  33.679  43.115  1.00  0.00           H
ATOM    662  C   PHE    40      31.518  33.157  41.656  1.00  0.00           C
ATOM    663  O   PHE    40      31.806  31.962  41.546  1.00  0.00           O
ATOM    664  N   VAL    41      31.942  34.081  40.774  1.00  0.00           N
ATOM    665  H   VAL    41      31.644  35.037  40.938  1.00  0.00           H
ATOM    666  CA  VAL    41      32.701  33.791  39.532  1.00  0.00           C
ATOM    667  HA  VAL    41      33.073  32.771  39.621  1.00  0.00           H
ATOM    668  CB  VAL    41      31.797  33.809  38.275  1.00  0.00           C
ATOM    669  HB  VAL    41      31.593  34.839  38.000  1.00  0.00           H
ATOM    670  CG1 VAL    41      32.502  33.143  37.088  1.00  0.00           C
ATOM    671 HG11 VAL    41      33.405  33.693  36.824  1.00  0.00           H
ATOM    672 HG12 VAL    41      32.768  32.120  37.348  1.00  0.00           H
ATOM    673 HG13 VAL    41      31.838  33.138  36.224  1.00  0.00           H
ATOM    674  CG2 VAL    41      30.449  33.107  38.478  1.00  0.00           C
ATOM    675 HG21 VAL    41      29.863  33.647  39.223  1.00  0.00           H
ATOM    676 HG22 VAL    41      29.884  33.098  37.545  1.00  0.00           H
ATOM    677 HG23 VAL    41      30.608  32.085  38.822  1.00  0.00           H
ATOM    678  C   VAL    41      33.925  34.708  39.298  1.00  0.00           C
ATOM    679  O   VAL    41      33.802  35.926  39.120  1.00  0.00           O
ATOM    680  N   SER    42      35.105  34.073  39.195  1.00  0.00           N
ATOM    681  H   SER    42      35.104  33.074  39.375  1.00  0.00           H
ATOM    682  CA  SER    42      36.386  34.659  38.753  1.00  0.00           C
ATOM    683  HA  SER    42      36.262  35.738  38.680  1.00  0.00           H
ATOM    684  CB  SER    42      37.487  34.381  39.780  1.00  0.00           C
ATOM    685  HB2 SER    42      37.189  34.754  40.760  1.00  0.00           H
ATOM    686  HB3 SER    42      37.653  33.302  39.838  1.00  0.00           H
ATOM    687  OG  SER    42      38.684  35.021  39.382  1.00  0.00           O
ATOM    688  HG  SER    42      38.648  35.966  39.635  1.00  0.00           H
ATOM    689  C   SER    42      36.837  34.143  37.374  1.00  0.00           C
ATOM    690  O   SER    42      36.833  32.936  37.114  1.00  0.00           O
ATOM    691  N   HID    43      37.216  35.071  36.493  1.00  0.00           N
ATOM    692  H   HID    43      37.314  36.019  36.826  1.00  0.00           H
ATOM    693  CA  HID    43      37.567  34.822  35.089  1.00  0.00           C
ATOM    694  HA  HID    43      37.019  33.943  34.747  1.00  0.00           H
ATOM    695  CB  HID    43      37.065  36.030  34.270  1.00  0.00           C
ATOM    696  HB2 HID    43      37.347  35.901  33.226  1.00  0.00           H
ATOM    697  HB3 HID    43      35.975  36.035  34.305  1.00  0.00           H
ATOM    698  CG  HID    43      37.551  37.388  34.728  1.00  0.00           C
ATOM    699  ND1 HID    43      38.819  37.895  34.576  1.00  0.00           N
ATOM    700  HD1 HID    43      39.611  37.426  34.134  1.00  0.00           H
ATOM    701  CE1 HID    43      38.852  39.115  35.136  1.00  0.00           C
ATOM    702  HE1 HID    43      39.731  39.741  35.180  1.00  0.00           H
ATOM    703  NE2 HID    43      37.651  39.440  35.640  1.00  0.00           N
ATOM    704  CD2 HID    43      36.829  38.332  35.412  1.00  0.00           C
ATOM    705  HD2 HID    43      35.797  38.240  35.722  1.00  0.00           H
ATOM    706  C   HID    43      39.065  34.507  34.863  1.00  0.00           C
ATOM    707  O   HID    43      39.878  34.546  35.789  1.00  0.00           O
ATOM    708  N   GLY    44      39.455  34.227  33.612  1.00  0.00           N
ATOM    709  H   GLY    44      38.772  34.213  32.861  1.00  0.00           H
ATOM    710  CA  GLY    44      40.862  34.114  33.217  1.00  0.00           C
ATOM    711  HA2 GLY    44      41.371  33.412  33.879  1.00  0.00           H
ATOM    712  HA3 GLY    44      40.910  33.722  32.202  1.00  0.00           H
ATOM    713  C   GLY    44      41.611  35.454  33.244  1.00  0.00           C
ATOM    714  O   GLY    44      41.011  36.531  33.328  1.00  0.00           O
ATOM    715  N   ALA    45      42.938  35.405  33.145  1.00  0.00           N
ATOM    716  H   ALA    45      43.365  34.492  33.060  1.00  0.00           H
ATOM    717  CA  ALA    45      43.785  36.581  32.971  1.00  0.00           C
ATOM    718  HA  ALA    45      43.610  37.260  33.806  1.00  0.00           H
ATOM    719  CB  ALA    45      45.260  36.156  32.999  1.00  0.00           C
ATOM    720  HB1 ALA    45      45.895  37.042  32.949  1.00  0.00           H
ATOM    721  HB2 ALA    45      45.477  35.613  33.918  1.00  0.00           H
ATOM    722  HB3 ALA    45      45.477  35.515  32.145  1.00  0.00           H
ATOM    723  C   ALA    45      43.426  37.314  31.666  1.00  0.00           C
ATOM    724  O   ALA    45      43.208  36.694  30.628  1.00  0.00           O
ATOM    725  N   GLY    46      43.335  38.641  31.711  1.00  0.00           N
ATOM    726  H   GLY    46      43.515  39.091  32.603  1.00  0.00           H
ATOM    727  CA  GLY    46      42.934  39.476  30.567  1.00  0.00           C
ATOM    728  HA2 GLY    46      43.136  40.516  30.817  1.00  0.00           H
ATOM    729  HA3 GLY    46      43.553  39.208  29.710  1.00  0.00           H
ATOM    730  C   GLY    46      41.457  39.379  30.126  1.00  0.00           C
ATOM    731  O   GLY    46      41.006  40.254  29.385  1.00  0.00           O
ATOM    732  N   GLU    47      40.693  38.384  30.588  1.00  0.00           N
ATOM    733  H   GLU    47      41.143  37.663  31.136  1.00  0.00           H
ATOM    734  CA  GLU    47      39.243  38.276  30.384  1.00  0.00           C
ATOM    735  HA  GLU    47      39.025  38.487  29.338  1.00  0.00           H
ATOM    736  CB  GLU    47      38.782  36.832  30.682  1.00  0.00           C
ATOM    737  HB2 GLU    47      39.059  36.561  31.697  1.00  0.00           H
ATOM    738  HB3 GLU    47      37.695  36.801  30.623  1.00  0.00           H
ATOM    739  CG  GLU    47      39.268  35.747  29.713  1.00  0.00           C
ATOM    740  HG2 GLU    47      39.278  36.151  28.697  1.00  0.00           H
ATOM    741  HG3 GLU    47      40.281  35.439  29.981  1.00  0.00           H
ATOM    742  CD  GLU    47      38.298  34.558  29.788  1.00  0.00           C
ATOM    743  OE1 GLU    47      38.128  34.014  30.913  1.00  0.00           O
ATOM    744  OE2 GLU    47      37.636  34.261  28.756  1.00  0.00           O
ATOM    745  C   GLU    47      38.434  39.296  31.227  1.00  0.00           C
ATOM    746  O   GLU    47      38.970  40.228  31.832  1.00  0.00           O
ATOM    747  N   HIE    48      37.112  39.096  31.254  1.00  0.00           N
ATOM    748  H   HIE    48      36.764  38.288  30.756  1.00  0.00           H
ATOM    749  CA  HIE    48      36.119  39.779  32.084  1.00  0.00           C
ATOM    750  HA  HIE    48      36.600  40.130  32.999  1.00  0.00           H
ATOM    751  CB  HIE    48      35.579  40.991  31.317  1.00  0.00           C
ATOM    752  HB2 HIE    48      34.860  41.518  31.937  1.00  0.00           H
ATOM    753  HB3 HIE    48      36.407  41.666  31.110  1.00  0.00           H
ATOM    754  CG  HIE    48      34.912  40.654  30.011  1.00  0.00           C
ATOM    755  ND1 HIE    48      33.552  40.385  29.830  1.00  0.00           N
ATOM    756  CE1 HIE    48      33.407  40.157  28.512  1.00  0.00           C
ATOM    757  HE1 HIE    48      32.472  39.933  28.013  1.00  0.00           H
ATOM    758  NE2 HIE    48      34.590  40.238  27.886  1.00  0.00           N
ATOM    759  HE2 HIE    48      34.737  40.113  26.875  1.00  0.00           H
ATOM    760  CD2 HIE    48      35.556  40.535  28.817  1.00  0.00           C
ATOM    761  HD2 HIE    48      36.614  40.682  28.635  1.00  0.00           H
ATOM    762  C   HIE    48      34.997  38.796  32.474  1.00  0.00           C
ATOM    763  O   HIE    48      34.834  37.743  31.852  1.00  0.00           O
ATOM    764  N   SER    49      34.206  39.114  33.502  1.00  0.00           N
ATOM    765  H   SER    49      34.294  40.028  33.935  1.00  0.00           H
ATOM    766  CA  SER    49      33.154  38.202  33.991  1.00  0.00           C
ATOM    767  HA  SER    49      33.588  37.207  34.107  1.00  0.00           H
ATOM    768  CB  SER    49      32.674  38.632  35.381  1.00  0.00           C
ATOM    769  HB2 SER    49      31.975  37.884  35.756  1.00  0.00           H
ATOM    770  HB3 SER    49      33.522  38.686  36.066  1.00  0.00           H
ATOM    771  OG  SER    49      32.018  39.882  35.337  1.00  0.00           O
ATOM    772  HG  SER    49      32.649  40.580  35.059  1.00  0.00           H
ATOM    773  C   SER    49      31.982  38.050  33.006  1.00  0.00           C
ATOM    774  O   SER    49      31.262  37.053  33.045  1.00  0.00           O
ATOM    775  N   GLY    50      31.832  38.959  32.036  1.00  0.00           N
ATOM    776  H   GLY    50      32.485  39.730  31.992  1.00  0.00           H
ATOM    777  CA  GLY    50      30.871  38.803  30.937  1.00  0.00           C
ATOM    778  HA2 GLY    50      29.865  38.704  31.346  1.00  0.00           H
ATOM    779  HA3 GLY    50      30.907  39.689  30.305  1.00  0.00           H
ATOM    780  C   GLY    50      31.151  37.584  30.050  1.00  0.00           C
ATOM    781  O   GLY    50      30.238  37.051  29.427  1.00  0.00           O
ATOM    782  N   ARG    51      32.382  37.054  30.056  1.00  0.00           N
ATOM    783  H   ARG    51      33.087  37.505  30.629  1.00  0.00           H
ATOM    784  CA  ARG    51      32.747  35.825  29.321  1.00  0.00           C
ATOM    785  HA  ARG    51      32.282  35.886  28.335  1.00  0.00           H
ATOM    786  CB  ARG    51      34.270  35.754  29.105  1.00  0.00           C
ATOM    787  HB2 ARG    51      34.776  35.535  30.045  1.00  0.00           H
ATOM    788  HB3 ARG    51      34.481  34.943  28.410  1.00  0.00           H
ATOM    789  CG  ARG    51      34.802  37.078  28.540  1.00  0.00           C
ATOM    790  HG2 ARG    51      34.017  37.561  27.958  1.00  0.00           H
ATOM    791  HG3 ARG    51      35.065  37.732  29.367  1.00  0.00           H
ATOM    792  CD  ARG    51      36.020  36.944  27.635  1.00  0.00           C
ATOM    793  HD2 ARG    51      36.493  37.923  27.570  1.00  0.00           H
ATOM    794  HD3 ARG    51      36.740  36.254  28.056  1.00  0.00           H
ATOM    795  NE  ARG    51      35.595  36.558  26.283  1.00  0.00           N
ATOM    796  HE  ARG    51      35.228  37.341  25.740  1.00  0.00           H
ATOM    797  CZ  ARG    51      35.692  35.383  25.691  1.00  0.00           C
ATOM    798  NH1 ARG    51      36.274  34.348  26.234  1.00  0.00           N
ATOM    799 HH11 ARG    51      36.739  34.420  27.155  1.00  0.00           H
ATOM    800 HH12 ARG    51      36.420  33.528  25.671  1.00  0.00           H
ATOM    801  NH2 ARG    51      35.171  35.221  24.507  1.00  0.00           N
ATOM    802 HH21 ARG    51      34.745  36.004  24.045  1.00  0.00           H
ATOM    803 HH22 ARG    51      35.117  34.296  24.061  1.00  0.00           H
ATOM    804  C   ARG    51      32.187  34.541  29.955  1.00  0.00           C
ATOM    805  O   ARG    51      32.352  33.463  29.385  1.00  0.00           O
ATOM    806  N   TYR    52      31.487  34.667  31.088  1.00  0.00           N
ATOM    807  H   TYR    52      31.418  35.600  31.478  1.00  0.00           H
ATOM    808  CA  TYR    52      30.886  33.589  31.887  1.00  0.00           C
ATOM    809  HA  TYR    52      31.147  32.635  31.427  1.00  0.00           H
ATOM    810  CB  TYR    52      31.519  33.597  33.295  1.00  0.00           C
ATOM    811  HB2 TYR    52      31.360  34.563  33.774  1.00  0.00           H
ATOM    812  HB3 TYR    52      31.026  32.842  33.907  1.00  0.00           H
ATOM    813  CG  TYR    52      33.011  33.293  33.247  1.00  0.00           C
ATOM    814  CD1 TYR    52      33.919  34.258  32.764  1.00  0.00           C
ATOM    815  HD1 TYR    52      33.589  35.268  32.567  1.00  0.00           H
ATOM    816  CE1 TYR    52      35.231  33.886  32.426  1.00  0.00           C
ATOM    817  HE1 TYR    52      35.890  34.601  31.957  1.00  0.00           H
ATOM    818  CZ  TYR    52      35.669  32.568  32.656  1.00  0.00           C
ATOM    819  OH  TYR    52      36.892  32.168  32.233  1.00  0.00           O
ATOM    820  HH  TYR    52      37.363  32.872  31.722  1.00  0.00           H
ATOM    821  CE2 TYR    52      34.802  31.637  33.266  1.00  0.00           C
ATOM    822  HE2 TYR    52      35.153  30.637  33.465  1.00  0.00           H
ATOM    823  CD2 TYR    52      33.468  31.994  33.543  1.00  0.00           C
ATOM    824  HD2 TYR    52      32.787  31.262  33.953  1.00  0.00           H
ATOM    825  C   TYR    52      29.344  33.638  31.886  1.00  0.00           C
ATOM    826  O   TYR    52      28.691  32.862  32.574  1.00  0.00           O
ATOM    827  N   GLU    53      28.769  34.499  31.045  1.00  0.00           N
ATOM    828  H   GLU    53      29.388  35.103  30.524  1.00  0.00           H
ATOM    829  CA  GLU    53      27.342  34.676  30.751  1.00  0.00           C
ATOM    830  HA  GLU    53      26.863  35.225  31.565  1.00  0.00           H
ATOM    831  CB  GLU    53      27.321  35.562  29.487  1.00  0.00           C
ATOM    832  HB2 GLU    53      27.705  36.548  29.748  1.00  0.00           H
ATOM    833  HB3 GLU    53      28.012  35.127  28.761  1.00  0.00           H
ATOM    834  CG  GLU    53      25.991  35.741  28.759  1.00  0.00           C
ATOM    835  HG2 GLU    53      26.196  36.232  27.806  1.00  0.00           H
ATOM    836  HG3 GLU    53      25.595  34.754  28.533  1.00  0.00           H
ATOM    837  CD  GLU    53      24.947  36.570  29.511  1.00  0.00           C
ATOM    838  OE1 GLU    53      23.859  36.755  28.930  1.00  0.00           O
ATOM    839  OE2 GLU    53      25.200  36.979  30.671  1.00  0.00           O
ATOM    840  C   GLU    53      26.556  33.355  30.578  1.00  0.00           C
ATOM    841  O   GLU    53      25.586  33.118  31.298  1.00  0.00           O
ATOM    842  N   GLU    54      26.973  32.449  29.684  1.00  0.00           N
ATOM    843  H   GLU    54      27.725  32.695  29.060  1.00  0.00           H
ATOM    844  CA  GLU    54      26.204  31.214  29.427  1.00  0.00           C
ATOM    845  HA  GLU    54      25.153  31.494  29.371  1.00  0.00           H
ATOM    846  CB  GLU    54      26.626  30.601  28.074  1.00  0.00           C
ATOM    847  HB2 GLU    54      27.032  31.381  27.426  1.00  0.00           H
ATOM    848  HB3 GLU    54      27.419  29.869  28.234  1.00  0.00           H
ATOM    849  CG  GLU    54      25.445  29.930  27.349  1.00  0.00           C
ATOM    850  HG2 GLU    54      25.805  29.509  26.409  1.00  0.00           H
ATOM    851  HG3 GLU    54      25.074  29.110  27.968  1.00  0.00           H
ATOM    852  CD  GLU    54      24.311  30.927  27.059  1.00  0.00           C
ATOM    853  OE1 GLU    54      23.126  30.584  27.272  1.00  0.00           O
ATOM    854  OE2 GLU    54      24.610  32.100  26.736  1.00  0.00           O
ATOM    855  C   GLU    54      26.331  30.184  30.567  1.00  0.00           C
ATOM    856  O   GLU    54      25.393  29.447  30.881  1.00  0.00           O
ATOM    857  N   LEU    55      27.491  30.182  31.230  1.00  0.00           N
ATOM    858  H   LEU    55      28.166  30.879  30.957  1.00  0.00           H
ATOM    859  CA  LEU    55      27.786  29.366  32.407  1.00  0.00           C
ATOM    860  HA  LEU    55      27.541  28.328  32.181  1.00  0.00           H
ATOM    861  CB  LEU    55      29.294  29.504  32.692  1.00  0.00           C
ATOM    862  HB2 LEU    55      29.839  29.623  31.753  1.00  0.00           H
ATOM    863  HB3 LEU    55      29.453  30.415  33.271  1.00  0.00           H
ATOM    864  CG  LEU    55      29.897  28.314  33.450  1.00  0.00           C
ATOM    865  HG  LEU    55      29.221  27.981  34.238  1.00  0.00           H
ATOM    866  CD1 LEU    55      30.196  27.154  32.496  1.00  0.00           C
ATOM    867 HD11 LEU    55      30.684  26.344  33.037  1.00  0.00           H
ATOM    868 HD12 LEU    55      30.845  27.491  31.689  1.00  0.00           H
ATOM    869 HD13 LEU    55      29.267  26.778  32.068  1.00  0.00           H
ATOM    870  CD2 LEU    55      31.216  28.752  34.084  1.00  0.00           C
ATOM    871 HD21 LEU    55      31.698  27.896  34.553  1.00  0.00           H
ATOM    872 HD22 LEU    55      31.020  29.512  34.840  1.00  0.00           H
ATOM    873 HD23 LEU    55      31.885  29.153  33.323  1.00  0.00           H
ATOM    874  C   LEU    55      26.935  29.819  33.608  1.00  0.00           C
ATOM    875  O   LEU    55      26.351  28.994  34.311  1.00  0.00           O
ATOM    876  N   ALA    56      26.806  31.136  33.793  1.00  0.00           N
ATOM    877  H   ALA    56      27.333  31.763  33.193  1.00  0.00           H
ATOM    878  CA  ALA    56      25.892  31.747  34.743  1.00  0.00           C
ATOM    879  HA  ALA    56      26.089  31.324  35.728  1.00  0.00           H
ATOM    880  CB  ALA    56      26.170  33.249  34.798  1.00  0.00           C
ATOM    881  HB1 ALA    56      25.529  33.699  35.554  1.00  0.00           H
ATOM    882  HB2 ALA    56      27.213  33.432  35.060  1.00  0.00           H
ATOM    883  HB3 ALA    56      25.958  33.712  33.834  1.00  0.00           H
ATOM    884  C   ALA    56      24.422  31.461  34.405  1.00  0.00           C
ATOM    885  O   ALA    56      23.659  31.161  35.322  1.00  0.00           O
ATOM    886  N   ARG    57      24.017  31.449  33.123  1.00  0.00           N
ATOM    887  H   ARG    57      24.661  31.790  32.411  1.00  0.00           H
ATOM    888  CA  ARG    57      22.663  31.015  32.719  1.00  0.00           C
ATOM    889  HA  ARG    57      21.950  31.634  33.262  1.00  0.00           H
ATOM    890  CB  ARG    57      22.451  31.212  31.199  1.00  0.00           C
ATOM    891  HB2 ARG    57      23.339  31.652  30.746  1.00  0.00           H
ATOM    892  HB3 ARG    57      22.279  30.246  30.720  1.00  0.00           H
ATOM    893  CG  ARG    57      21.247  32.130  30.927  1.00  0.00           C
ATOM    894  HG2 ARG    57      20.389  31.758  31.489  1.00  0.00           H
ATOM    895  HG3 ARG    57      21.481  33.132  31.286  1.00  0.00           H
ATOM    896  CD  ARG    57      20.843  32.196  29.444  1.00  0.00           C
ATOM    897  HD2 ARG    57      20.590  31.189  29.107  1.00  0.00           H
ATOM    898  HD3 ARG    57      19.949  32.814  29.343  1.00  0.00           H
ATOM    899  NE  ARG    57      21.902  32.719  28.567  1.00  0.00           N
ATOM    900  HE  ARG    57      22.386  32.030  27.980  1.00  0.00           H
ATOM    901  CZ  ARG    57      22.323  33.964  28.444  1.00  0.00           C
ATOM    902  NH1 ARG    57      21.855  34.957  29.140  1.00  0.00           N
ATOM    903 HH11 ARG    57      21.185  34.806  29.856  1.00  0.00           H
ATOM    904 HH12 ARG    57      22.381  35.835  29.079  1.00  0.00           H
ATOM    905  NH2 ARG    57      23.268  34.278  27.624  1.00  0.00           N
ATOM    906 HH21 ARG    57      23.771  33.524  27.141  1.00  0.00           H
ATOM    907 HH22 ARG    57      23.663  35.207  27.710  1.00  0.00           H
ATOM    908  C   ARG    57      22.364  29.572  33.148  1.00  0.00           C
ATOM    909  O   ARG    57      21.304  29.317  33.717  1.00  0.00           O
ATOM    910  N   MET    58      23.315  28.657  32.954  1.00  0.00           N
ATOM    911  H   MET    58      24.141  28.952  32.443  1.00  0.00           H
ATOM    912  CA  MET    58      23.214  27.252  33.375  1.00  0.00           C
ATOM    913  HA  MET    58      22.294  26.833  32.965  1.00  0.00           H
ATOM    914  CB  MET    58      24.394  26.487  32.750  1.00  0.00           C
ATOM    915  HB2 MET    58      24.229  26.458  31.672  1.00  0.00           H
ATOM    916  HB3 MET    58      25.315  27.039  32.918  1.00  0.00           H
ATOM    917  CG  MET    58      24.575  25.042  33.240  1.00  0.00           C
ATOM    918  HG2 MET    58      23.610  24.650  33.563  1.00  0.00           H
ATOM    919  HG3 MET    58      24.900  24.438  32.394  1.00  0.00           H
ATOM    920  SD  MET    58      25.787  24.791  34.573  1.00  0.00           S
ATOM    921  CE  MET    58      27.318  25.285  33.737  1.00  0.00           C
ATOM    922  HE1 MET    58      27.324  26.363  33.584  1.00  0.00           H
ATOM    923  HE2 MET    58      28.175  25.012  34.349  1.00  0.00           H
ATOM    924  HE3 MET    58      27.392  24.779  32.776  1.00  0.00           H
ATOM    925  C   MET    58      23.118  27.081  34.905  1.00  0.00           C
ATOM    926  O   MET    58      22.275  26.322  35.377  1.00  0.00           O
ATOM    927  N   LEU    59      23.912  27.829  35.680  1.00  0.00           N
ATOM    928  H   LEU    59      24.607  28.408  35.222  1.00  0.00           H
ATOM    929  CA  LEU    59      23.890  27.795  37.152  1.00  0.00           C
ATOM    930  HA  LEU    59      23.839  26.755  37.477  1.00  0.00           H
ATOM    931  CB  LEU    59      25.201  28.417  37.669  1.00  0.00           C
ATOM    932  HB2 LEU    59      25.320  29.389  37.194  1.00  0.00           H
ATOM    933  HB3 LEU    59      25.129  28.573  38.746  1.00  0.00           H
ATOM    934  CG  LEU    59      26.445  27.558  37.365  1.00  0.00           C
ATOM    935  HG  LEU    59      26.403  27.191  36.341  1.00  0.00           H
ATOM    936  CD1 LEU    59      27.733  28.373  37.502  1.00  0.00           C
ATOM    937 HD11 LEU    59      27.878  28.690  38.532  1.00  0.00           H
ATOM    938 HD12 LEU    59      28.578  27.760  37.193  1.00  0.00           H
ATOM    939 HD13 LEU    59      27.689  29.250  36.854  1.00  0.00           H
ATOM    940  CD2 LEU    59      26.534  26.355  38.308  1.00  0.00           C
ATOM    941 HD21 LEU    59      25.693  25.684  38.138  1.00  0.00           H
ATOM    942 HD22 LEU    59      27.454  25.806  38.114  1.00  0.00           H
ATOM    943 HD23 LEU    59      26.528  26.686  39.345  1.00  0.00           H
ATOM    944  C   LEU    59      22.649  28.487  37.753  1.00  0.00           C
ATOM    945  O   LEU    59      22.084  28.004  38.736  1.00  0.00           O
ATOM    946  N   MET    60      22.162  29.557  37.119  1.00  0.00           N
ATOM    947  H   MET    60      22.689  29.930  36.337  1.00  0.00           H
ATOM    948  CA  MET    60      20.896  30.216  37.456  1.00  0.00           C
ATOM    949  HA  MET    60      20.901  30.460  38.517  1.00  0.00           H
ATOM    950  CB  MET    60      20.832  31.519  36.649  1.00  0.00           C
ATOM    951  HB2 MET    60      21.735  32.100  36.843  1.00  0.00           H
ATOM    952  HB3 MET    60      20.805  31.269  35.589  1.00  0.00           H
ATOM    953  CG  MET    60      19.635  32.409  36.983  1.00  0.00           C
ATOM    954  HG2 MET    60      18.712  31.835  36.904  1.00  0.00           H
ATOM    955  HG3 MET    60      19.744  32.746  38.014  1.00  0.00           H
ATOM    956  SD  MET    60      19.504  33.863  35.906  1.00  0.00           S
ATOM    957  CE  MET    60      18.888  33.083  34.390  1.00  0.00           C
ATOM    958  HE1 MET    60      19.641  32.410  33.982  1.00  0.00           H
ATOM    959  HE2 MET    60      17.979  32.523  34.614  1.00  0.00           H
ATOM    960  HE3 MET    60      18.663  33.854  33.654  1.00  0.00           H
ATOM    961  C   MET    60      19.676  29.313  37.199  1.00  0.00           C
ATOM    962  O   MET    60      18.666  29.417  37.891  1.00  0.00           O
ATOM    963  N   GLY    61      19.785  28.376  36.249  1.00  0.00           N
ATOM    964  H   GLY    61      20.627  28.371  35.687  1.00  0.00           H
ATOM    965  CA  GLY    61      18.805  27.314  35.992  1.00  0.00           C
ATOM    966  HA2 GLY    61      17.825  27.764  35.831  1.00  0.00           H
ATOM    967  HA3 GLY    61      19.099  26.792  35.081  1.00  0.00           H
ATOM    968  C   GLY    61      18.664  26.263  37.105  1.00  0.00           C
ATOM    969  O   GLY    61      17.796  25.401  37.000  1.00  0.00           O
ATOM    970  N   LEU    62      19.484  26.334  38.163  1.00  0.00           N
ATOM    971  H   LEU    62      20.195  27.053  38.153  1.00  0.00           H
ATOM    972  CA  LEU    62      19.406  25.498  39.372  1.00  0.00           C
ATOM    973  HA  LEU    62      18.648  24.729  39.227  1.00  0.00           H
ATOM    974  CB  LEU    62      20.772  24.806  39.582  1.00  0.00           C
ATOM    975  HB2 LEU    62      21.537  25.580  39.580  1.00  0.00           H
ATOM    976  HB3 LEU    62      20.794  24.324  40.561  1.00  0.00           H
ATOM    977  CG  LEU    62      21.144  23.753  38.522  1.00  0.00           C
ATOM    978  HG  LEU    62      20.980  24.156  37.523  1.00  0.00           H
ATOM    979  CD1 LEU    62      22.627  23.383  38.647  1.00  0.00           C
ATOM    980 HD11 LEU    62      22.834  22.986  39.641  1.00  0.00           H
ATOM    981 HD12 LEU    62      22.875  22.628  37.901  1.00  0.00           H
ATOM    982 HD13 LEU    62      23.238  24.267  38.466  1.00  0.00           H
ATOM    983  CD2 LEU    62      20.323  22.471  38.687  1.00  0.00           C
ATOM    984 HD21 LEU    62      19.267  22.685  38.525  1.00  0.00           H
ATOM    985 HD22 LEU    62      20.642  21.736  37.948  1.00  0.00           H
ATOM    986 HD23 LEU    62      20.463  22.062  39.686  1.00  0.00           H
ATOM    987  C   LEU    62      18.954  26.292  40.621  1.00  0.00           C
ATOM    988  O   LEU    62      19.111  25.820  41.747  1.00  0.00           O
ATOM    989  N   ASP    63      18.451  27.519  40.446  1.00  0.00           N
ATOM    990  H   ASP    63      18.283  27.836  39.499  1.00  0.00           H
ATOM    991  CA  ASP    63      18.185  28.463  41.542  1.00  0.00           C
ATOM    992  HA  ASP    63      17.947  29.399  41.053  1.00  0.00           H
ATOM    993  CB  ASP    63      16.913  28.102  42.347  1.00  0.00           C
ATOM    994  HB2 ASP    63      17.021  27.101  42.768  1.00  0.00           H
ATOM    995  HB3 ASP    63      16.818  28.795  43.185  1.00  0.00           H
ATOM    996  CG  ASP    63      15.607  28.183  41.538  1.00  0.00           C
ATOM    997  OD1 ASP    63      15.154  29.325  41.272  1.00  0.00           O
ATOM    998  OD2 ASP    63      15.026  27.113  41.252  1.00  0.00           O
ATOM    999  C   ASP    63      19.433  28.802  42.401  1.00  0.00           C
ATOM   1000  O   ASP    63      19.323  29.212  43.555  1.00  0.00           O
ATOM   1001  N   LEU    64      20.655  28.716  41.853  1.00  0.00           N
ATOM   1002  H   LEU    64      20.735  28.363  40.908  1.00  0.00           H
ATOM   1003  CA  LEU    64      21.793  29.473  42.400  1.00  0.00           C
ATOM   1004  HA  LEU    64      21.720  29.485  43.487  1.00  0.00           H
ATOM   1005  CB  LEU    64      23.153  28.840  42.045  1.00  0.00           C
ATOM   1006  HB2 LEU    64      23.252  28.729  40.965  1.00  0.00           H
ATOM   1007  HB3 LEU    64      23.914  29.552  42.366  1.00  0.00           H
ATOM   1008  CG  LEU    64      23.437  27.500  42.751  1.00  0.00           C
ATOM   1009  HG  LEU    64      22.950  27.502  43.725  1.00  0.00           H
ATOM   1010  CD1 LEU    64      22.939  26.299  41.959  1.00  0.00           C
ATOM   1011 HD11 LEU    64      21.856  26.341  41.869  1.00  0.00           H
ATOM   1012 HD12 LEU    64      23.381  26.291  40.963  1.00  0.00           H
ATOM   1013 HD13 LEU    64      23.188  25.374  42.478  1.00  0.00           H
ATOM   1014  CD2 LEU    64      24.941  27.295  42.965  1.00  0.00           C
ATOM   1015 HD21 LEU    64      25.443  27.225  42.002  1.00  0.00           H
ATOM   1016 HD22 LEU    64      25.351  28.127  43.538  1.00  0.00           H
ATOM   1017 HD23 LEU    64      25.113  26.371  43.517  1.00  0.00           H
ATOM   1018  C   LEU    64      21.730  30.934  41.920  1.00  0.00           C
ATOM   1019  O   LEU    64      21.542  31.199  40.733  1.00  0.00           O
ATOM   1020  N   LEU    65      21.928  31.895  42.828  1.00  0.00           N
ATOM   1021  H   LEU    65      22.154  31.609  43.774  1.00  0.00           H
ATOM   1022  CA  LEU    65      22.162  33.296  42.460  1.00  0.00           C
ATOM   1023  HA  LEU    65      21.579  33.537  41.571  1.00  0.00           H
ATOM   1024  CB  LEU    65      21.681  34.206  43.607  1.00  0.00           C
ATOM   1025  HB2 LEU    65      20.643  33.938  43.797  1.00  0.00           H
ATOM   1026  HB3 LEU    65      22.249  33.991  44.512  1.00  0.00           H
ATOM   1027  CG  LEU    65      21.731  35.720  43.316  1.00  0.00           C
ATOM   1028  HG  LEU    65      21.421  35.901  42.287  1.00  0.00           H
ATOM   1029  CD1 LEU    65      20.748  36.451  44.239  1.00  0.00           C
ATOM   1030 HD11 LEU    65      20.755  37.517  44.015  1.00  0.00           H
ATOM   1031 HD12 LEU    65      19.745  36.053  44.100  1.00  0.00           H
ATOM   1032 HD13 LEU    65      21.045  36.306  45.280  1.00  0.00           H
ATOM   1033  CD2 LEU    65      23.109  36.345  43.546  1.00  0.00           C
ATOM   1034 HD21 LEU    65      23.049  37.430  43.464  1.00  0.00           H
ATOM   1035 HD22 LEU    65      23.483  36.083  44.536  1.00  0.00           H
ATOM   1036 HD23 LEU    65      23.814  35.993  42.796  1.00  0.00           H
ATOM   1037  C   LEU    65      23.641  33.464  42.100  1.00  0.00           C
ATOM   1038  O   LEU    65      24.511  33.289  42.957  1.00  0.00           O
ATOM   1039  N   VAL    66      23.941  33.778  40.839  1.00  0.00           N
ATOM   1040  H   VAL    66      23.181  33.985  40.196  1.00  0.00           H
ATOM   1041  CA  VAL    66      25.318  33.914  40.344  1.00  0.00           C
ATOM   1042  HA  VAL    66      25.974  33.330  40.983  1.00  0.00           H
ATOM   1043  CB  VAL    66      25.471  33.352  38.917  1.00  0.00           C
ATOM   1044  HB  VAL    66      24.966  34.017  38.224  1.00  0.00           H
ATOM   1045  CG1 VAL    66      26.939  33.247  38.491  1.00  0.00           C
ATOM   1046 HG11 VAL    66      27.475  32.565  39.151  1.00  0.00           H
ATOM   1047 HG12 VAL    66      27.006  32.867  37.475  1.00  0.00           H
ATOM   1048 HG13 VAL    66      27.418  34.224  38.518  1.00  0.00           H
ATOM   1049  CG2 VAL    66      24.856  31.950  38.781  1.00  0.00           C
ATOM   1050 HG21 VAL    66      23.778  31.989  38.940  1.00  0.00           H
ATOM   1051 HG22 VAL    66      25.018  31.580  37.772  1.00  0.00           H
ATOM   1052 HG23 VAL    66      25.303  31.264  39.500  1.00  0.00           H
ATOM   1053  C   VAL    66      25.758  35.372  40.455  1.00  0.00           C
ATOM   1054  O   VAL    66      24.967  36.282  40.198  1.00  0.00           O
ATOM   1055  N   PHE    67      27.000  35.610  40.865  1.00  0.00           N
ATOM   1056  H   PHE    67      27.614  34.818  41.051  1.00  0.00           H
ATOM   1057  CA  PHE    67      27.543  36.952  41.069  1.00  0.00           C
ATOM   1058  HA  PHE    67      27.058  37.614  40.353  1.00  0.00           H
ATOM   1059  CB  PHE    67      27.202  37.475  42.474  1.00  0.00           C
ATOM   1060  HB2 PHE    67      27.414  38.544  42.473  1.00  0.00           H
ATOM   1061  HB3 PHE    67      26.129  37.358  42.632  1.00  0.00           H
ATOM   1062  CG  PHE    67      27.913  36.860  43.668  1.00  0.00           C
ATOM   1063  CD1 PHE    67      27.686  35.517  44.028  1.00  0.00           C
ATOM   1064  HD1 PHE    67      27.048  34.888  43.425  1.00  0.00           H
ATOM   1065  CE1 PHE    67      28.282  34.985  45.184  1.00  0.00           C
ATOM   1066  HE1 PHE    67      28.135  33.946  45.438  1.00  0.00           H
ATOM   1067  CZ  PHE    67      29.073  35.800  46.009  1.00  0.00           C
ATOM   1068  HZ  PHE    67      29.507  35.392  46.909  1.00  0.00           H
ATOM   1069  CE2 PHE    67      29.302  37.141  45.657  1.00  0.00           C
ATOM   1070  HE2 PHE    67      29.915  37.769  46.288  1.00  0.00           H
ATOM   1071  CD2 PHE    67      28.730  37.667  44.485  1.00  0.00           C
ATOM   1072  HD2 PHE    67      28.909  38.701  44.226  1.00  0.00           H
ATOM   1073  C   PHE    67      29.039  37.016  40.766  1.00  0.00           C
ATOM   1074  O   PHE    67      29.760  36.032  40.914  1.00  0.00           O
ATOM   1075  N   ALA    68      29.500  38.170  40.294  1.00  0.00           N
ATOM   1076  H   ALA    68      28.864  38.957  40.201  1.00  0.00           H
ATOM   1077  CA  ALA    68      30.869  38.358  39.825  1.00  0.00           C
ATOM   1078  HA  ALA    68      31.559  37.838  40.492  1.00  0.00           H
ATOM   1079  CB  ALA    68      30.982  37.755  38.418  1.00  0.00           C
ATOM   1080  HB1 ALA    68      32.030  37.735  38.117  1.00  0.00           H
ATOM   1081  HB2 ALA    68      30.599  36.737  38.414  1.00  0.00           H
ATOM   1082  HB3 ALA    68      30.410  38.353  37.707  1.00  0.00           H
ATOM   1083  C   ALA    68      31.250  39.841  39.777  1.00  0.00           C
ATOM   1084  O   ALA    68      30.391  40.726  39.786  1.00  0.00           O
ATOM   1085  N   HIE    69      32.538  40.116  39.597  1.00  0.00           N
ATOM   1086  H   HIE    69      33.199  39.352  39.576  1.00  0.00           H
ATOM   1087  CA  HIE    69      33.033  41.417  39.147  1.00  0.00           C
ATOM   1088  HA  HIE    69      32.210  41.955  38.680  1.00  0.00           H
ATOM   1089  CB  HIE    69      33.520  42.291  40.320  1.00  0.00           C
ATOM   1090  HB2 HIE    69      33.986  43.188  39.913  1.00  0.00           H
ATOM   1091  HB3 HIE    69      32.642  42.614  40.880  1.00  0.00           H
ATOM   1092  CG  HIE    69      34.488  41.665  41.298  1.00  0.00           C
ATOM   1093  ND1 HIE    69      35.777  41.216  41.011  1.00  0.00           N
ATOM   1094  CE1 HIE    69      36.312  40.842  42.185  1.00  0.00           C
ATOM   1095  HE1 HIE    69      37.311  40.441  42.304  1.00  0.00           H
ATOM   1096  NE2 HIE    69      35.445  41.060  43.188  1.00  0.00           N
ATOM   1097  HE2 HIE    69      35.634  40.935  44.182  1.00  0.00           H
ATOM   1098  CD2 HIE    69      34.292  41.578  42.645  1.00  0.00           C
ATOM   1099  HD2 HIE    69      33.411  41.899  43.181  1.00  0.00           H
ATOM   1100  C   HIE    69      34.081  41.247  38.049  1.00  0.00           C
ATOM   1101  O   HIE    69      34.851  40.282  38.033  1.00  0.00           O
ATOM   1102  N   ASP    70      34.110  42.190  37.104  1.00  0.00           N
ATOM   1103  H   ASP    70      33.506  42.999  37.225  1.00  0.00           H
ATOM   1104  CA  ASP    70      35.306  42.354  36.281  1.00  0.00           C
ATOM   1105  HA  ASP    70      35.589  41.389  35.857  1.00  0.00           H
ATOM   1106  CB  ASP    70      35.057  43.338  35.118  1.00  0.00           C
ATOM   1107  HB2 ASP    70      34.764  44.302  35.534  1.00  0.00           H
ATOM   1108  HB3 ASP    70      36.002  43.483  34.593  1.00  0.00           H
ATOM   1109  CG  ASP    70      33.994  42.936  34.074  1.00  0.00           C
ATOM   1110  OD1 ASP    70      33.324  41.874  34.174  1.00  0.00           O
ATOM   1111  OD2 ASP    70      33.849  43.673  33.073  1.00  0.00           O
ATOM   1112  C   ASP    70      36.430  42.808  37.232  1.00  0.00           C
ATOM   1113  O   ASP    70      36.320  43.857  37.872  1.00  0.00           O
ATOM   1114  N   HID    71      37.466  41.986  37.407  1.00  0.00           N
ATOM   1115  H   HID    71      37.490  41.117  36.885  1.00  0.00           H
ATOM   1116  CA  HID    71      38.502  42.202  38.427  1.00  0.00           C
ATOM   1117  HA  HID    71      38.011  42.325  39.394  1.00  0.00           H
ATOM   1118  CB  HID    71      39.402  40.950  38.500  1.00  0.00           C
ATOM   1119  HB2 HID    71      39.790  40.727  37.504  1.00  0.00           H
ATOM   1120  HB3 HID    71      40.261  41.181  39.131  1.00  0.00           H
ATOM   1121  CG  HID    71      38.754  39.701  39.065  1.00  0.00           C
ATOM   1122  ND1 HID    71      37.411  39.395  39.102  1.00  0.00           N
ATOM   1123  HD1 HID    71      36.638  39.997  38.821  1.00  0.00           H
ATOM   1124  CE1 HID    71      37.253  38.211  39.707  1.00  0.00           C
ATOM   1125  HE1 HID    71      36.292  37.748  39.901  1.00  0.00           H
ATOM   1126  NE2 HID    71      38.448  37.701  40.055  1.00  0.00           N
ATOM   1127  CD2 HID    71      39.402  38.654  39.667  1.00  0.00           C
ATOM   1128  HD2 HID    71      40.469  38.583  39.822  1.00  0.00           H
ATOM   1129  C   HID    71      39.333  43.482  38.178  1.00  0.00           C
ATOM   1130  O   HID    71      39.365  44.024  37.066  1.00  0.00           O
ATOM   1131  N   VAL    72      40.062  43.939  39.204  1.00  0.00           N
ATOM   1132  H   VAL    72      39.982  43.465  40.090  1.00  0.00           H
ATOM   1133  CA  VAL    72      41.013  45.058  39.091  1.00  0.00           C
ATOM   1134  HA  VAL    72      40.429  45.953  38.865  1.00  0.00           H
ATOM   1135  CB  VAL    72      41.743  45.320  40.430  1.00  0.00           C
ATOM   1136  HB  VAL    72      40.993  45.497  41.199  1.00  0.00           H
ATOM   1137  CG1 VAL    72      42.622  44.160  40.918  1.00  0.00           C
ATOM   1138 HG11 VAL    72      43.046  44.417  41.890  1.00  0.00           H
ATOM   1139 HG12 VAL    72      42.024  43.258  41.035  1.00  0.00           H
ATOM   1140 HG13 VAL    72      43.436  43.970  40.218  1.00  0.00           H
ATOM   1141  CG2 VAL    72      42.605  46.584  40.333  1.00  0.00           C
ATOM   1142 HG21 VAL    72      43.451  46.427  39.665  1.00  0.00           H
ATOM   1143 HG22 VAL    72      42.005  47.417  39.965  1.00  0.00           H
ATOM   1144 HG23 VAL    72      42.981  46.852  41.322  1.00  0.00           H
ATOM   1145  C   VAL    72      41.990  44.840  37.927  1.00  0.00           C
ATOM   1146  O   VAL    72      42.538  43.750  37.744  1.00  0.00           O
ATOM   1147  N   GLY    73      42.175  45.862  37.089  1.00  0.00           N
ATOM   1148  H   GLY    73      41.686  46.734  37.275  1.00  0.00           H
ATOM   1149  CA  GLY    73      43.031  45.794  35.899  1.00  0.00           C
ATOM   1150  HA2 GLY    73      43.258  46.809  35.582  1.00  0.00           H
ATOM   1151  HA3 GLY    73      43.969  45.307  36.167  1.00  0.00           H
ATOM   1152  C   GLY    73      42.434  45.044  34.696  1.00  0.00           C
ATOM   1153  O   GLY    73      43.130  44.867  33.695  1.00  0.00           O
ATOM   1154  N   HID    74      41.173  44.603  34.776  1.00  0.00           N
ATOM   1155  H   HID    74      40.673  44.767  35.645  1.00  0.00           H
ATOM   1156  CA  HID    74      40.475  43.788  33.770  1.00  0.00           C
ATOM   1157  HA  HID    74      41.098  43.702  32.880  1.00  0.00           H
ATOM   1158  CB  HID    74      40.265  42.369  34.328  1.00  0.00           C
ATOM   1159  HB2 HID    74      39.685  42.414  35.246  1.00  0.00           H
ATOM   1160  HB3 HID    74      39.669  41.802  33.618  1.00  0.00           H
ATOM   1161  CG  HID    74      41.537  41.596  34.597  1.00  0.00           C
ATOM   1162  ND1 HID    74      42.430  41.779  35.628  1.00  0.00           N
ATOM   1163  HD1 HID    74      42.354  42.454  36.394  1.00  0.00           H
ATOM   1164  CE1 HID    74      43.424  40.886  35.483  1.00  0.00           C
ATOM   1165  HE1 HID    74      44.261  40.771  36.162  1.00  0.00           H
ATOM   1166  NE2 HID    74      43.228  40.133  34.392  1.00  0.00           N
ATOM   1167  CD2 HID    74      42.021  40.572  33.834  1.00  0.00           C
ATOM   1168  HD2 HID    74      41.527  40.166  32.961  1.00  0.00           H
ATOM   1169  C   HID    74      39.138  44.418  33.325  1.00  0.00           C
ATOM   1170  O   HID    74      38.608  45.310  33.985  1.00  0.00           O
ATOM   1171  N   GLY    75      38.579  43.955  32.199  1.00  0.00           N
ATOM   1172  H   GLY    75      39.063  43.222  31.699  1.00  0.00           H
ATOM   1173  CA  GLY    75      37.222  44.282  31.727  1.00  0.00           C
ATOM   1174  HA2 GLY    75      37.133  43.990  30.681  1.00  0.00           H
ATOM   1175  HA3 GLY    75      36.513  43.681  32.294  1.00  0.00           H
ATOM   1176  C   GLY    75      36.792  45.755  31.833  1.00  0.00           C
ATOM   1177  O   GLY    75      37.546  46.675  31.503  1.00  0.00           O
ATOM   1178  N   GLN    76      35.559  45.976  32.303  1.00  0.00           N
ATOM   1179  H   GLN    76      34.990  45.170  32.563  1.00  0.00           H
ATOM   1180  CA  GLN    76      34.979  47.314  32.532  1.00  0.00           C
ATOM   1181  HA  GLN    76      35.313  47.968  31.728  1.00  0.00           H
ATOM   1182  CB  GLN    76      33.443  47.236  32.455  1.00  0.00           C
ATOM   1183  HB2 GLN    76      33.077  46.573  33.239  1.00  0.00           H
ATOM   1184  HB3 GLN    76      33.036  48.234  32.619  1.00  0.00           H
ATOM   1185  CG  GLN    76      32.955  46.737  31.083  1.00  0.00           C
ATOM   1186  HG2 GLN    76      33.439  47.327  30.309  1.00  0.00           H
ATOM   1187  HG3 GLN    76      33.238  45.696  30.963  1.00  0.00           H
ATOM   1188  CD  GLN    76      31.446  46.837  30.853  1.00  0.00           C
ATOM   1189  OE1 GLN    76      30.965  46.763  29.736  1.00  0.00           O
ATOM   1190  NE2 GLN    76      30.625  47.002  31.867  1.00  0.00           N
ATOM   1191 HE21 GLN    76      29.657  47.152  31.633  1.00  0.00           H
ATOM   1192 HE22 GLN    76      30.955  47.046  32.819  1.00  0.00           H
ATOM   1193  C   GLN    76      35.445  47.998  33.841  1.00  0.00           C
ATOM   1194  O   GLN    76      34.956  49.079  34.175  1.00  0.00           O
ATOM   1195  N   SER    77      36.360  47.392  34.599  1.00  0.00           N
ATOM   1196  H   SER    77      36.773  46.528  34.274  1.00  0.00           H
ATOM   1197  CA  SER    77      36.873  47.932  35.867  1.00  0.00           C
ATOM   1198  HA  SER    77      36.098  48.526  36.343  1.00  0.00           H
ATOM   1199  CB  SER    77      37.184  46.792  36.826  1.00  0.00           C
ATOM   1200  HB2 SER    77      37.749  46.010  36.317  1.00  0.00           H
ATOM   1201  HB3 SER    77      37.753  47.153  37.683  1.00  0.00           H
ATOM   1202  OG  SER    77      35.937  46.305  37.262  1.00  0.00           O
ATOM   1203  HG  SER    77      36.064  45.357  37.504  1.00  0.00           H
ATOM   1204  C   SER    77      38.090  48.830  35.693  1.00  0.00           C
ATOM   1205  O   SER    77      38.724  48.840  34.636  1.00  0.00           O
ATOM   1206  N   GLU    78      38.437  49.568  36.749  1.00  0.00           N
ATOM   1207  H   GLU    78      37.846  49.525  37.573  1.00  0.00           H
ATOM   1208  CA  GLU    78      39.623  50.432  36.841  1.00  0.00           C
ATOM   1209  HA  GLU    78      39.678  51.053  35.946  1.00  0.00           H
ATOM   1210  CB  GLU    78      39.478  51.356  38.058  1.00  0.00           C
ATOM   1211  HB2 GLU    78      39.389  50.746  38.960  1.00  0.00           H
ATOM   1212  HB3 GLU    78      40.377  51.969  38.144  1.00  0.00           H
ATOM   1213  CG  GLU    78      38.290  52.312  37.962  1.00  0.00           C
ATOM   1214  HG2 GLU    78      38.302  52.795  36.982  1.00  0.00           H
ATOM   1215  HG3 GLU    78      37.369  51.740  38.068  1.00  0.00           H
ATOM   1216  CD  GLU    78      38.362  53.375  39.059  1.00  0.00           C
ATOM   1217  OE1 GLU    78      37.802  54.481  38.893  1.00  0.00           O
ATOM   1218  OE2 GLU    78      38.979  53.107  40.117  1.00  0.00           O
ATOM   1219  C   GLU    78      40.956  49.666  36.967  1.00  0.00           C
ATOM   1220  O   GLU    78      41.003  48.435  36.962  1.00  0.00           O
ATOM   1221  N   GLY    79      42.072  50.396  37.072  1.00  0.00           N
ATOM   1222  H   GLY    79      41.966  51.397  37.091  1.00  0.00           H
ATOM   1223  CA  GLY    79      43.424  49.865  37.283  1.00  0.00           C
ATOM   1224  HA2 GLY    79      43.982  50.583  37.884  1.00  0.00           H
ATOM   1225  HA3 GLY    79      43.372  48.935  37.850  1.00  0.00           H
ATOM   1226  C   GLY    79      44.190  49.605  35.982  1.00  0.00           C
ATOM   1227  O   GLY    79      43.590  49.439  34.918  1.00  0.00           O
ATOM   1228  N   GLU    80      45.523  49.573  36.043  1.00  0.00           N
ATOM   1229  H   GLU    80      45.977  49.671  36.938  1.00  0.00           H
ATOM   1230  CA  GLU    80      46.350  49.314  34.854  1.00  0.00           C
ATOM   1231  HA  GLU    80      46.048  50.035  34.094  1.00  0.00           H
ATOM   1232  CB  GLU    80      47.829  49.603  35.172  1.00  0.00           C
ATOM   1233  HB2 GLU    80      47.936  50.679  35.325  1.00  0.00           H
ATOM   1234  HB3 GLU    80      48.073  49.117  36.119  1.00  0.00           H
ATOM   1235  CG  GLU    80      48.886  49.148  34.148  1.00  0.00           C
ATOM   1236  HG2 GLU    80      49.861  49.488  34.501  1.00  0.00           H
ATOM   1237  HG3 GLU    80      48.898  48.059  34.167  1.00  0.00           H
ATOM   1238  CD  GLU    80      48.711  49.564  32.676  1.00  0.00           C
ATOM   1239  OE1 GLU    80      47.613  50.002  32.277  1.00  0.00           O
ATOM   1240  OE2 GLU    80      49.640  49.242  31.904  1.00  0.00           O
ATOM   1241  C   GLU    80      46.080  47.914  34.257  1.00  0.00           C
ATOM   1242  O   GLU    80      45.825  46.940  34.967  1.00  0.00           O
ATOM   1243  N   ARG    81      46.059  47.836  32.924  1.00  0.00           N
ATOM   1244  H   ARG    81      46.393  48.662  32.421  1.00  0.00           H
ATOM   1245  CA  ARG    81      45.550  46.696  32.156  1.00  0.00           C
ATOM   1246  HA  ARG    81      44.580  46.422  32.564  1.00  0.00           H
ATOM   1247  CB  ARG    81      45.354  47.121  30.692  1.00  0.00           C
ATOM   1248  HB2 ARG    81      46.320  47.435  30.289  1.00  0.00           H
ATOM   1249  HB3 ARG    81      45.022  46.258  30.119  1.00  0.00           H
ATOM   1250  CG  ARG    81      44.342  48.263  30.469  1.00  0.00           C
ATOM   1251  HG2 ARG    81      44.651  49.155  31.018  1.00  0.00           H
ATOM   1252  HG3 ARG    81      44.375  48.516  29.408  1.00  0.00           H
ATOM   1253  CD  ARG    81      42.883  47.915  30.817  1.00  0.00           C
ATOM   1254  HD2 ARG    81      42.235  48.587  30.250  1.00  0.00           H
ATOM   1255  HD3 ARG    81      42.672  46.891  30.502  1.00  0.00           H
ATOM   1256  NE  ARG    81      42.572  48.085  32.249  1.00  0.00           N
ATOM   1257  HE  ARG    81      43.292  48.462  32.854  1.00  0.00           H
ATOM   1258  CZ  ARG    81      41.410  47.871  32.839  1.00  0.00           C
ATOM   1259  NH1 ARG    81      40.349  47.403  32.243  1.00  0.00           N
ATOM   1260 HH11 ARG    81      40.368  47.133  31.282  1.00  0.00           H
ATOM   1261 HH12 ARG    81      39.483  47.316  32.767  1.00  0.00           H
ATOM   1262  NH2 ARG    81      41.295  48.148  34.091  1.00  0.00           N
ATOM   1263 HH21 ARG    81      42.069  48.585  34.577  1.00  0.00           H
ATOM   1264 HH22 ARG    81      40.379  48.158  34.528  1.00  0.00           H
ATOM   1265  C   ARG    81      46.450  45.461  32.282  1.00  0.00           C
ATOM   1266  O   ARG    81      47.622  45.498  31.895  1.00  0.00           O
ATOM   1267  N   MET    82      45.876  44.374  32.804  1.00  0.00           N
ATOM   1268  H   MET    82      44.912  44.471  33.109  1.00  0.00           H
ATOM   1269  CA  MET    82      46.541  43.094  33.091  1.00  0.00           C
ATOM   1270  HA  MET    82      45.853  42.532  33.725  1.00  0.00           H
ATOM   1271  CB  MET    82      46.696  42.268  31.800  1.00  0.00           C
ATOM   1272  HB2 MET    82      45.712  42.197  31.335  1.00  0.00           H
ATOM   1273  HB3 MET    82      47.372  42.776  31.111  1.00  0.00           H
ATOM   1274  CG  MET    82      47.198  40.839  32.046  1.00  0.00           C
ATOM   1275  HG2 MET    82      48.279  40.860  32.189  1.00  0.00           H
ATOM   1276  HG3 MET    82      46.742  40.468  32.964  1.00  0.00           H
ATOM   1277  SD  MET    82      46.805  39.645  30.735  1.00  0.00           S
ATOM   1278  CE  MET    82      47.610  40.408  29.298  1.00  0.00           C
ATOM   1279  HE1 MET    82      47.143  41.367  29.075  1.00  0.00           H
ATOM   1280  HE2 MET    82      48.669  40.560  29.504  1.00  0.00           H
ATOM   1281  HE3 MET    82      47.502  39.754  28.432  1.00  0.00           H
ATOM   1282  C   MET    82      47.817  43.274  33.939  1.00  0.00           C
ATOM   1283  O   MET    82      48.922  42.887  33.559  1.00  0.00           O
ATOM   1284  N   VAL    83      47.649  43.921  35.096  1.00  0.00           N
ATOM   1285  H   VAL    83      46.716  44.245  35.323  1.00  0.00           H
ATOM   1286  CA  VAL    83      48.685  44.179  36.114  1.00  0.00           C
ATOM   1287  HA  VAL    83      49.494  43.458  35.994  1.00  0.00           H
ATOM   1288  CB  VAL    83      49.262  45.604  35.953  1.00  0.00           C
ATOM   1289  HB  VAL    83      48.442  46.304  35.794  1.00  0.00           H
ATOM   1290  CG1 VAL    83      50.085  46.123  37.143  1.00  0.00           C
ATOM   1291 HG11 VAL    83      49.446  46.238  38.019  1.00  0.00           H
ATOM   1292 HG12 VAL    83      50.905  45.441  37.368  1.00  0.00           H
ATOM   1293 HG13 VAL    83      50.494  47.106  36.909  1.00  0.00           H
ATOM   1294  CG2 VAL    83      50.185  45.639  34.731  1.00  0.00           C
ATOM   1295 HG21 VAL    83      50.624  46.630  34.621  1.00  0.00           H
ATOM   1296 HG22 VAL    83      49.601  45.396  33.848  1.00  0.00           H
ATOM   1297 HG23 VAL    83      50.983  44.903  34.846  1.00  0.00           H
ATOM   1298  C   VAL    83      48.085  43.966  37.503  1.00  0.00           C
ATOM   1299  O   VAL    83      46.884  44.153  37.683  1.00  0.00           O
ATOM   1300  N   VAL    84      48.910  43.590  38.486  1.00  0.00           N
ATOM   1301  H   VAL    84      49.890  43.447  38.295  1.00  0.00           H
ATOM   1302  CA  VAL    84      48.502  43.550  39.895  1.00  0.00           C
ATOM   1303  HA  VAL    84      47.783  44.357  40.045  1.00  0.00           H
ATOM   1304  CB  VAL    84      47.768  42.231  40.202  1.00  0.00           C
ATOM   1305  HB  VAL    84      47.085  42.010  39.381  1.00  0.00           H
ATOM   1306  CG1 VAL    84      48.696  41.023  40.374  1.00  0.00           C
ATOM   1307 HG11 VAL    84      49.321  40.908  39.490  1.00  0.00           H
ATOM   1308 HG12 VAL    84      48.100  40.122  40.505  1.00  0.00           H
ATOM   1309 HG13 VAL    84      49.333  41.154  41.248  1.00  0.00           H
ATOM   1310  CG2 VAL    84      46.927  42.373  41.461  1.00  0.00           C
ATOM   1311 HG21 VAL    84      46.205  43.180  41.333  1.00  0.00           H
ATOM   1312 HG22 VAL    84      47.563  42.582  42.319  1.00  0.00           H
ATOM   1313 HG23 VAL    84      46.377  41.449  41.642  1.00  0.00           H
ATOM   1314  C   VAL    84      49.695  43.834  40.819  1.00  0.00           C
ATOM   1315  O   VAL    84      50.817  43.410  40.538  1.00  0.00           O
ATOM   1316  N   SER    85      49.453  44.601  41.888  1.00  0.00           N
ATOM   1317  H   SER    85      48.500  44.881  42.068  1.00  0.00           H
ATOM   1318  CA  SER    85      50.451  45.018  42.893  1.00  0.00           C
ATOM   1319  HA  SER    85      51.306  45.466  42.389  1.00  0.00           H
ATOM   1320  CB  SER    85      49.825  46.063  43.829  1.00  0.00           C
ATOM   1321  HB2 SER    85      50.547  46.325  44.604  1.00  0.00           H
ATOM   1322  HB3 SER    85      49.583  46.961  43.259  1.00  0.00           H
ATOM   1323  OG  SER    85      48.642  45.563  44.437  1.00  0.00           O
ATOM   1324  HG  SER    85      48.357  46.176  45.126  1.00  0.00           H
ATOM   1325  C   SER    85      50.962  43.841  43.728  1.00  0.00           C
ATOM   1326  O   SER    85      52.164  43.685  43.926  1.00  0.00           O
ATOM   1327  N   ASP    86      50.036  42.997  44.169  1.00  0.00           N
ATOM   1328  H   ASP    86      49.070  43.280  44.059  1.00  0.00           H
ATOM   1329  CA  ASP    86      50.256  41.708  44.807  1.00  0.00           C
ATOM   1330  HA  ASP    86      51.169  41.256  44.425  1.00  0.00           H
ATOM   1331  CB  ASP    86      50.412  41.899  46.323  1.00  0.00           C
ATOM   1332  HB2 ASP    86      51.295  42.508  46.524  1.00  0.00           H
ATOM   1333  HB3 ASP    86      49.538  42.417  46.722  1.00  0.00           H
ATOM   1334  CG  ASP    86      50.554  40.552  47.019  1.00  0.00           C
ATOM   1335  OD1 ASP    86      49.530  39.859  47.198  1.00  0.00           O
ATOM   1336  OD2 ASP    86      51.694  40.113  47.275  1.00  0.00           O
ATOM   1337  C   ASP    86      49.068  40.805  44.456  1.00  0.00           C
ATOM   1338  O   ASP    86      47.918  41.239  44.544  1.00  0.00           O
ATOM   1339  N   PHE    87      49.312  39.553  44.060  1.00  0.00           N
ATOM   1340  H   PHE    87      50.275  39.255  43.953  1.00  0.00           H
ATOM   1341  CA  PHE    87      48.242  38.658  43.596  1.00  0.00           C
ATOM   1342  HA  PHE    87      47.804  39.100  42.700  1.00  0.00           H
ATOM   1343  CB  PHE    87      48.869  37.309  43.208  1.00  0.00           C
ATOM   1344  HB2 PHE    87      49.776  37.495  42.630  1.00  0.00           H
ATOM   1345  HB3 PHE    87      49.166  36.774  44.111  1.00  0.00           H
ATOM   1346  CG  PHE    87      47.959  36.429  42.371  1.00  0.00           C
ATOM   1347  CD1 PHE    87      47.923  36.600  40.974  1.00  0.00           C
ATOM   1348  HD1 PHE    87      48.548  37.346  40.507  1.00  0.00           H
ATOM   1349  CE1 PHE    87      47.074  35.807  40.182  1.00  0.00           C
ATOM   1350  HE1 PHE    87      47.041  35.952  39.112  1.00  0.00           H
ATOM   1351  CZ  PHE    87      46.268  34.828  40.786  1.00  0.00           C
ATOM   1352  HZ  PHE    87      45.617  34.215  40.179  1.00  0.00           H
ATOM   1353  CE2 PHE    87      46.303  34.649  42.180  1.00  0.00           C
ATOM   1354  HE2 PHE    87      45.674  33.899  42.638  1.00  0.00           H
ATOM   1355  CD2 PHE    87      47.144  35.451  42.974  1.00  0.00           C
ATOM   1356  HD2 PHE    87      47.152  35.322  44.048  1.00  0.00           H
ATOM   1357  C   PHE    87      47.083  38.485  44.606  1.00  0.00           C
ATOM   1358  O   PHE    87      45.944  38.248  44.204  1.00  0.00           O
ATOM   1359  N   HIE    88      47.333  38.652  45.911  1.00  0.00           N
ATOM   1360  H   HIE    88      48.236  39.031  46.192  1.00  0.00           H
ATOM   1361  CA  HIE    88      46.297  38.529  46.939  1.00  0.00           C
ATOM   1362  HA  HIE    88      45.738  37.614  46.734  1.00  0.00           H
ATOM   1363  CB  HIE    88      46.911  38.385  48.339  1.00  0.00           C
ATOM   1364  HB2 HIE    88      47.955  38.111  48.266  1.00  0.00           H
ATOM   1365  HB3 HIE    88      46.863  39.335  48.874  1.00  0.00           H
ATOM   1366  CG  HIE    88      46.239  37.307  49.143  1.00  0.00           C
ATOM   1367  ND1 HIE    88      46.461  35.937  48.971  1.00  0.00           N
ATOM   1368  CE1 HIE    88      45.665  35.336  49.871  1.00  0.00           C
ATOM   1369  HE1 HIE    88      45.596  34.267  50.025  1.00  0.00           H
ATOM   1370  NE2 HIE    88      44.972  36.244  50.576  1.00  0.00           N
ATOM   1371  HE2 HIE    88      44.319  36.015  51.335  1.00  0.00           H
ATOM   1372  CD2 HIE    88      45.313  37.499  50.126  1.00  0.00           C
ATOM   1373  HD2 HIE    88      44.931  38.445  50.481  1.00  0.00           H
ATOM   1374  C   HIE    88      45.277  39.670  46.925  1.00  0.00           C
ATOM   1375  O   HIE    88      44.199  39.492  47.487  1.00  0.00           O
ATOM   1376  N   VAL    89      45.524  40.815  46.269  1.00  0.00           N
ATOM   1377  H   VAL    89      46.424  40.956  45.814  1.00  0.00           H
ATOM   1378  CA  VAL    89      44.477  41.857  46.160  1.00  0.00           C
ATOM   1379  HA  VAL    89      44.106  42.025  47.169  1.00  0.00           H
ATOM   1380  CB  VAL    89      44.982  43.233  45.686  1.00  0.00           C
ATOM   1381  HB  VAL    89      44.197  43.950  45.904  1.00  0.00           H
ATOM   1382  CG1 VAL    89      46.224  43.695  46.456  1.00  0.00           C
ATOM   1383 HG11 VAL    89      46.438  44.734  46.205  1.00  0.00           H
ATOM   1384 HG12 VAL    89      46.041  43.626  47.528  1.00  0.00           H
ATOM   1385 HG13 VAL    89      47.086  43.084  46.196  1.00  0.00           H
ATOM   1386  CG2 VAL    89      45.224  43.308  44.181  1.00  0.00           C
ATOM   1387 HG21 VAL    89      44.275  43.249  43.649  1.00  0.00           H
ATOM   1388 HG22 VAL    89      45.704  44.254  43.928  1.00  0.00           H
ATOM   1389 HG23 VAL    89      45.855  42.479  43.884  1.00  0.00           H
ATOM   1390  C   VAL    89      43.264  41.384  45.346  1.00  0.00           C
ATOM   1391  O   VAL    89      42.155  41.827  45.628  1.00  0.00           O
ATOM   1392  N   PHE    90      43.418  40.403  44.439  1.00  0.00           N
ATOM   1393  H   PHE    90      44.349  40.060  44.238  1.00  0.00           H
ATOM   1394  CA  PHE    90      42.266  39.696  43.867  1.00  0.00           C
ATOM   1395  HA  PHE    90      41.592  40.421  43.409  1.00  0.00           H
ATOM   1396  CB  PHE    90      42.711  38.683  42.802  1.00  0.00           C
ATOM   1397  HB2 PHE    90      43.358  37.945  43.278  1.00  0.00           H
ATOM   1398  HB3 PHE    90      41.823  38.156  42.456  1.00  0.00           H
ATOM   1399  CG  PHE    90      43.418  39.232  41.576  1.00  0.00           C
ATOM   1400  CD1 PHE    90      44.614  38.632  41.135  1.00  0.00           C
ATOM   1401  HD1 PHE    90      45.049  37.813  41.693  1.00  0.00           H
ATOM   1402  CE1 PHE    90      45.235  39.072  39.955  1.00  0.00           C
ATOM   1403  HE1 PHE    90      46.142  38.595  39.612  1.00  0.00           H
ATOM   1404  CZ  PHE    90      44.673  40.123  39.214  1.00  0.00           C
ATOM   1405  HZ  PHE    90      45.156  40.461  38.309  1.00  0.00           H
ATOM   1406  CE2 PHE    90      43.482  40.730  39.649  1.00  0.00           C
ATOM   1407  HE2 PHE    90      43.052  41.541  39.076  1.00  0.00           H
ATOM   1408  CD2 PHE    90      42.848  40.277  40.821  1.00  0.00           C
ATOM   1409  HD2 PHE    90      41.920  40.733  41.136  1.00  0.00           H
ATOM   1410  C   PHE    90      41.465  38.965  44.953  1.00  0.00           C
ATOM   1411  O   PHE    90      40.258  39.157  45.053  1.00  0.00           O
ATOM   1412  N   VAL    91      42.134  38.163  45.792  1.00  0.00           N
ATOM   1413  H   VAL    91      43.141  38.149  45.724  1.00  0.00           H
ATOM   1414  CA  VAL    91      41.502  37.392  46.877  1.00  0.00           C
ATOM   1415  HA  VAL    91      40.722  36.762  46.448  1.00  0.00           H
ATOM   1416  CB  VAL    91      42.524  36.464  47.572  1.00  0.00           C
ATOM   1417  HB  VAL    91      43.344  37.061  47.966  1.00  0.00           H
ATOM   1418  CG1 VAL    91      41.899  35.682  48.735  1.00  0.00           C
ATOM   1419 HG11 VAL    91      40.994  35.174  48.402  1.00  0.00           H
ATOM   1420 HG12 VAL    91      42.602  34.943  49.119  1.00  0.00           H
ATOM   1421 HG13 VAL    91      41.651  36.359  49.553  1.00  0.00           H
ATOM   1422  CG2 VAL    91      43.112  35.452  46.576  1.00  0.00           C
ATOM   1423 HG21 VAL    91      43.867  34.853  47.082  1.00  0.00           H
ATOM   1424 HG22 VAL    91      42.326  34.800  46.196  1.00  0.00           H
ATOM   1425 HG23 VAL    91      43.596  35.965  45.746  1.00  0.00           H
ATOM   1426  C   VAL    91      40.809  38.331  47.871  1.00  0.00           C
ATOM   1427  O   VAL    91      39.662  38.083  48.240  1.00  0.00           O
ATOM   1428  N   ARG    92      41.438  39.458  48.226  1.00  0.00           N
ATOM   1429  H   ARG    92      42.385  39.588  47.881  1.00  0.00           H
ATOM   1430  CA  ARG    92      40.852  40.509  49.079  1.00  0.00           C
ATOM   1431  HA  ARG    92      40.681  40.111  50.079  1.00  0.00           H
ATOM   1432  CB  ARG    92      41.874  41.657  49.136  1.00  0.00           C
ATOM   1433  HB2 ARG    92      42.839  41.260  49.457  1.00  0.00           H
ATOM   1434  HB3 ARG    92      41.992  42.035  48.124  1.00  0.00           H
ATOM   1435  CG  ARG    92      41.496  42.827  50.056  1.00  0.00           C
ATOM   1436  HG2 ARG    92      40.449  43.103  49.917  1.00  0.00           H
ATOM   1437  HG3 ARG    92      41.637  42.520  51.093  1.00  0.00           H
ATOM   1438  CD  ARG    92      42.372  44.057  49.762  1.00  0.00           C
ATOM   1439  HD2 ARG    92      42.195  44.802  50.537  1.00  0.00           H
ATOM   1440  HD3 ARG    92      43.425  43.762  49.773  1.00  0.00           H
ATOM   1441  NE  ARG    92      42.024  44.628  48.448  1.00  0.00           N
ATOM   1442  HE  ARG    92      41.168  44.282  48.010  1.00  0.00           H
ATOM   1443  CZ  ARG    92      42.687  45.463  47.679  1.00  0.00           C
ATOM   1444  NH1 ARG    92      43.761  46.079  48.076  1.00  0.00           N
ATOM   1445 HH11 ARG    92      44.108  45.945  49.000  1.00  0.00           H
ATOM   1446 HH12 ARG    92      44.203  46.757  47.443  1.00  0.00           H
ATOM   1447  NH2 ARG    92      42.270  45.665  46.470  1.00  0.00           N
ATOM   1448 HH21 ARG    92      41.468  45.146  46.094  1.00  0.00           H
ATOM   1449 HH22 ARG    92      42.774  46.284  45.829  1.00  0.00           H
ATOM   1450  C   ARG    92      39.496  41.006  48.550  1.00  0.00           C
ATOM   1451  O   ARG    92      38.546  41.145  49.322  1.00  0.00           O
ATOM   1452  N   ASP    93      39.408  41.213  47.242  1.00  0.00           N
ATOM   1453  H   ASP    93      40.257  41.116  46.700  1.00  0.00           H
ATOM   1454  CA  ASP    93      38.234  41.794  46.584  1.00  0.00           C
ATOM   1455  HA  ASP    93      37.737  42.461  47.291  1.00  0.00           H
ATOM   1456  CB  ASP    93      38.694  42.669  45.408  1.00  0.00           C
ATOM   1457  HB2 ASP    93      39.227  42.048  44.683  1.00  0.00           H
ATOM   1458  HB3 ASP    93      37.813  43.093  44.924  1.00  0.00           H
ATOM   1459  CG  ASP    93      39.604  43.820  45.865  1.00  0.00           C
ATOM   1460  OD1 ASP    93      39.735  44.077  47.084  1.00  0.00           O
ATOM   1461  OD2 ASP    93      40.196  44.504  45.003  1.00  0.00           O
ATOM   1462  C   ASP    93      37.192  40.741  46.181  1.00  0.00           C
ATOM   1463  O   ASP    93      36.005  41.052  46.069  1.00  0.00           O
ATOM   1464  N   VAL    94      37.586  39.471  46.030  1.00  0.00           N
ATOM   1465  H   VAL    94      38.584  39.266  46.064  1.00  0.00           H
ATOM   1466  CA  VAL    94      36.635  38.344  46.009  1.00  0.00           C
ATOM   1467  HA  VAL    94      35.848  38.559  45.285  1.00  0.00           H
ATOM   1468  CB  VAL    94      37.325  37.032  45.588  1.00  0.00           C
ATOM   1469  HB  VAL    94      38.221  36.880  46.189  1.00  0.00           H
ATOM   1470  CG1 VAL    94      36.408  35.816  45.785  1.00  0.00           C
ATOM   1471 HG11 VAL    94      36.881  34.924  45.375  1.00  0.00           H
ATOM   1472 HG12 VAL    94      36.227  35.648  46.846  1.00  0.00           H
ATOM   1473 HG13 VAL    94      35.455  35.984  45.285  1.00  0.00           H
ATOM   1474  CG2 VAL    94      37.731  37.083  44.109  1.00  0.00           C
ATOM   1475 HG21 VAL    94      36.869  37.323  43.495  1.00  0.00           H
ATOM   1476 HG22 VAL    94      38.485  37.848  43.945  1.00  0.00           H
ATOM   1477 HG23 VAL    94      38.134  36.123  43.798  1.00  0.00           H
ATOM   1478  C   VAL    94      35.952  38.206  47.374  1.00  0.00           C
ATOM   1479  O   VAL    94      34.722  38.185  47.455  1.00  0.00           O
ATOM   1480  N   LEU    95      36.738  38.186  48.460  1.00  0.00           N
ATOM   1481  H   LEU    95      37.747  38.230  48.336  1.00  0.00           H
ATOM   1482  CA  LEU    95      36.203  38.074  49.819  1.00  0.00           C
ATOM   1483  HA  LEU    95      35.540  37.211  49.850  1.00  0.00           H
ATOM   1484  CB  LEU    95      37.347  37.850  50.825  1.00  0.00           C
ATOM   1485  HB2 LEU    95      38.114  38.609  50.663  1.00  0.00           H
ATOM   1486  HB3 LEU    95      36.954  37.985  51.833  1.00  0.00           H
ATOM   1487  CG  LEU    95      37.987  36.449  50.731  1.00  0.00           C
ATOM   1488  HG  LEU    95      38.339  36.280  49.716  1.00  0.00           H
ATOM   1489  CD1 LEU    95      39.188  36.348  51.669  1.00  0.00           C
ATOM   1490 HD11 LEU    95      38.876  36.447  52.706  1.00  0.00           H
ATOM   1491 HD12 LEU    95      39.685  35.386  51.530  1.00  0.00           H
ATOM   1492 HD13 LEU    95      39.908  37.130  51.431  1.00  0.00           H
ATOM   1493  CD2 LEU    95      36.993  35.337  51.099  1.00  0.00           C
ATOM   1494 HD21 LEU    95      37.521  34.387  51.197  1.00  0.00           H
ATOM   1495 HD22 LEU    95      36.488  35.572  52.031  1.00  0.00           H
ATOM   1496 HD23 LEU    95      36.251  35.234  50.310  1.00  0.00           H
ATOM   1497  C   LEU    95      35.308  39.264  50.196  1.00  0.00           C
ATOM   1498  O   LEU    95      34.220  39.032  50.718  1.00  0.00           O
ATOM   1499  N   GLN    96      35.677  40.505  49.848  1.00  0.00           N
ATOM   1500  H   GLN    96      36.610  40.651  49.477  1.00  0.00           H
ATOM   1501  CA  GLN    96      34.806  41.673  50.058  1.00  0.00           C
ATOM   1502  HA  GLN    96      34.592  41.743  51.125  1.00  0.00           H
ATOM   1503  CB  GLN    96      35.534  42.962  49.626  1.00  0.00           C
ATOM   1504  HB2 GLN    96      36.493  43.028  50.142  1.00  0.00           H
ATOM   1505  HB3 GLN    96      35.724  42.918  48.554  1.00  0.00           H
ATOM   1506  CG  GLN    96      34.710  44.226  49.942  1.00  0.00           C
ATOM   1507  HG2 GLN    96      33.705  44.120  49.536  1.00  0.00           H
ATOM   1508  HG3 GLN    96      34.631  44.342  51.024  1.00  0.00           H
ATOM   1509  CD  GLN    96      35.288  45.508  49.356  1.00  0.00           C
ATOM   1510  OE1 GLN    96      36.411  45.587  48.891  1.00  0.00           O
ATOM   1511  NE2 GLN    96      34.523  46.575  49.345  1.00  0.00           N
ATOM   1512 HE21 GLN    96      34.915  47.409  48.911  1.00  0.00           H
ATOM   1513 HE22 GLN    96      33.597  46.540  49.722  1.00  0.00           H
ATOM   1514  C   GLN    96      33.458  41.538  49.325  1.00  0.00           C
ATOM   1515  O   GLN    96      32.414  41.909  49.872  1.00  0.00           O
ATOM   1516  N   HIE    97      33.450  41.012  48.092  1.00  0.00           N
ATOM   1517  H   HIE    97      34.326  40.726  47.666  1.00  0.00           H
ATOM   1518  CA  HIE    97      32.201  40.801  47.351  1.00  0.00           C
ATOM   1519  HA  HIE    97      31.626  41.720  47.440  1.00  0.00           H
ATOM   1520  CB  HIE    97      32.490  40.546  45.862  1.00  0.00           C
ATOM   1521  HB2 HIE    97      33.322  41.178  45.553  1.00  0.00           H
ATOM   1522  HB3 HIE    97      32.794  39.507  45.724  1.00  0.00           H
ATOM   1523  CG  HIE    97      31.335  40.853  44.929  1.00  0.00           C
ATOM   1524  ND1 HIE    97      31.215  40.379  43.620  1.00  0.00           N
ATOM   1525  CE1 HIE    97      30.150  40.993  43.089  1.00  0.00           C
ATOM   1526  HE1 HIE    97      29.795  40.857  42.080  1.00  0.00           H
ATOM   1527  NE2 HIE    97      29.603  41.824  43.984  1.00  0.00           N
ATOM   1528  HE2 HIE    97      28.824  42.449  43.794  1.00  0.00           H
ATOM   1529  CD2 HIE    97      30.335  41.760  45.146  1.00  0.00           C
ATOM   1530  HD2 HIE    97      30.175  42.358  46.031  1.00  0.00           H
ATOM   1531  C   HIE    97      31.338  39.686  47.961  1.00  0.00           C
ATOM   1532  O   HIE    97      30.118  39.827  48.005  1.00  0.00           O
ATOM   1533  N   VAL    98      31.948  38.636  48.522  1.00  0.00           N
ATOM   1534  H   VAL    98      32.960  38.577  48.440  1.00  0.00           H
ATOM   1535  CA  VAL    98      31.244  37.624  49.337  1.00  0.00           C
ATOM   1536  HA  VAL    98      30.401  37.245  48.762  1.00  0.00           H
ATOM   1537  CB  VAL    98      32.160  36.421  49.658  1.00  0.00           C
ATOM   1538  HB  VAL    98      33.117  36.782  50.031  1.00  0.00           H
ATOM   1539  CG1 VAL    98      31.571  35.467  50.706  1.00  0.00           C
ATOM   1540 HG11 VAL    98      30.573  35.151  50.406  1.00  0.00           H
ATOM   1541 HG12 VAL    98      32.209  34.592  50.822  1.00  0.00           H
ATOM   1542 HG13 VAL    98      31.509  35.968  51.673  1.00  0.00           H
ATOM   1543  CG2 VAL    98      32.412  35.597  48.388  1.00  0.00           C
ATOM   1544 HG21 VAL    98      33.142  34.816  48.596  1.00  0.00           H
ATOM   1545 HG22 VAL    98      31.487  35.132  48.050  1.00  0.00           H
ATOM   1546 HG23 VAL    98      32.807  36.230  47.593  1.00  0.00           H
ATOM   1547  C   VAL    98      30.650  38.249  50.605  1.00  0.00           C
ATOM   1548  O   VAL    98      29.459  38.086  50.857  1.00  0.00           O
ATOM   1549  N   ASP    99      31.423  39.029  51.365  1.00  0.00           N
ATOM   1550  H   ASP    99      32.410  39.106  51.131  1.00  0.00           H
ATOM   1551  CA  ASP    99      30.949  39.715  52.582  1.00  0.00           C
ATOM   1552  HA  ASP    99      30.485  38.974  53.237  1.00  0.00           H
ATOM   1553  CB  ASP    99      32.156  40.315  53.326  1.00  0.00           C
ATOM   1554  HB2 ASP    99      32.696  40.981  52.651  1.00  0.00           H
ATOM   1555  HB3 ASP    99      31.793  40.906  54.168  1.00  0.00           H
ATOM   1556  CG  ASP    99      33.119  39.255  53.871  1.00  0.00           C
ATOM   1557  OD1 ASP    99      32.682  38.113  54.153  1.00  0.00           O
ATOM   1558  OD2 ASP    99      34.323  39.557  54.041  1.00  0.00           O
ATOM   1559  C   ASP    99      29.870  40.783  52.301  1.00  0.00           C
ATOM   1560  O   ASP    99      29.073  41.121  53.178  1.00  0.00           O
ATOM   1561  N   SER   100      29.800  41.276  51.059  1.00  0.00           N
ATOM   1562  H   SER   100      30.529  40.998  50.414  1.00  0.00           H
ATOM   1563  CA  SER   100      28.661  42.051  50.555  1.00  0.00           C
ATOM   1564  HA  SER   100      28.355  42.761  51.322  1.00  0.00           H
ATOM   1565  CB  SER   100      29.051  42.851  49.307  1.00  0.00           C
ATOM   1566  HB2 SER   100      29.287  42.171  48.488  1.00  0.00           H
ATOM   1567  HB3 SER   100      28.212  43.482  49.007  1.00  0.00           H
ATOM   1568  OG  SER   100      30.175  43.671  49.572  1.00  0.00           O
ATOM   1569  HG  SER   100      30.905  43.084  49.836  1.00  0.00           H
ATOM   1570  C   SER   100      27.457  41.152  50.249  1.00  0.00           C
ATOM   1571  O   SER   100      26.361  41.411  50.730  1.00  0.00           O
ATOM   1572  N   MET   101      27.636  40.062  49.499  1.00  0.00           N
ATOM   1573  H   MET   101      28.566  39.865  49.147  1.00  0.00           H
ATOM   1574  CA  MET   101      26.536  39.189  49.068  1.00  0.00           C
ATOM   1575  HA  MET   101      25.783  39.808  48.575  1.00  0.00           H
ATOM   1576  CB  MET   101      27.080  38.186  48.041  1.00  0.00           C
ATOM   1577  HB2 MET   101      27.538  38.737  47.220  1.00  0.00           H
ATOM   1578  HB3 MET   101      27.859  37.581  48.509  1.00  0.00           H
ATOM   1579  CG  MET   101      26.013  37.241  47.472  1.00  0.00           C
ATOM   1580  HG2 MET   101      26.491  36.595  46.737  1.00  0.00           H
ATOM   1581  HG3 MET   101      25.653  36.606  48.279  1.00  0.00           H
ATOM   1582  SD  MET   101      24.563  38.005  46.688  1.00  0.00           S
ATOM   1583  CE  MET   101      25.340  39.138  45.511  1.00  0.00           C
ATOM   1584  HE1 MET   101      24.569  39.623  44.913  1.00  0.00           H
ATOM   1585  HE2 MET   101      25.897  39.904  46.051  1.00  0.00           H
ATOM   1586  HE3 MET   101      26.014  38.584  44.860  1.00  0.00           H
ATOM   1587  C   MET   101      25.835  38.486  50.239  1.00  0.00           C
ATOM   1588  O   MET   101      24.607  38.478  50.307  1.00  0.00           O
ATOM   1589  N   GLN   102      26.584  37.942  51.205  1.00  0.00           N
ATOM   1590  H   GLN   102      27.597  37.999  51.122  1.00  0.00           H
ATOM   1591  CA  GLN   102      26.002  37.326  52.409  1.00  0.00           C
ATOM   1592  HA  GLN   102      25.118  36.776  52.093  1.00  0.00           H
ATOM   1593  CB  GLN   102      26.976  36.299  53.011  1.00  0.00           C
ATOM   1594  HB2 GLN   102      27.988  36.707  53.011  1.00  0.00           H
ATOM   1595  HB3 GLN   102      26.695  36.082  54.042  1.00  0.00           H
ATOM   1596  CG  GLN   102      26.927  34.977  52.229  1.00  0.00           C
ATOM   1597  HG2 GLN   102      25.911  34.581  52.255  1.00  0.00           H
ATOM   1598  HG3 GLN   102      27.204  35.158  51.191  1.00  0.00           H
ATOM   1599  CD  GLN   102      27.882  33.941  52.803  1.00  0.00           C
ATOM   1600  OE1 GLN   102      29.045  34.212  53.047  1.00  0.00           O
ATOM   1601  NE2 GLN   102      27.479  32.703  53.016  1.00  0.00           N
ATOM   1602 HE21 GLN   102      28.169  32.066  53.366  1.00  0.00           H
ATOM   1603 HE22 GLN   102      26.537  32.394  52.783  1.00  0.00           H
ATOM   1604  C   GLN   102      25.472  38.332  53.453  1.00  0.00           C
ATOM   1605  O   GLN   102      25.016  37.923  54.520  1.00  0.00           O
ATOM   1606  N   LYS   103      25.470  39.637  53.152  1.00  0.00           N
ATOM   1607  H   LYS   103      25.867  39.924  52.264  1.00  0.00           H
ATOM   1608  CA  LYS   103      24.775  40.669  53.939  1.00  0.00           C
ATOM   1609  HA  LYS   103      24.764  40.381  54.990  1.00  0.00           H
ATOM   1610  CB  LYS   103      25.562  41.971  53.788  1.00  0.00           C
ATOM   1611  HB2 LYS   103      26.611  41.785  54.029  1.00  0.00           H
ATOM   1612  HB3 LYS   103      25.491  42.292  52.752  1.00  0.00           H
ATOM   1613  CG  LYS   103      25.048  43.118  54.655  1.00  0.00           C
ATOM   1614  HG2 LYS   103      23.995  43.301  54.436  1.00  0.00           H
ATOM   1615  HG3 LYS   103      25.170  42.877  55.712  1.00  0.00           H
ATOM   1616  CD  LYS   103      25.862  44.361  54.292  1.00  0.00           C
ATOM   1617  HD2 LYS   103      26.889  44.238  54.642  1.00  0.00           H
ATOM   1618  HD3 LYS   103      25.869  44.473  53.206  1.00  0.00           H
ATOM   1619  CE  LYS   103      25.229  45.602  54.910  1.00  0.00           C
ATOM   1620  HE2 LYS   103      24.165  45.607  54.651  1.00  0.00           H
ATOM   1621  HE3 LYS   103      25.317  45.546  56.000  1.00  0.00           H
ATOM   1622  NZ  LYS   103      25.886  46.816  54.375  1.00  0.00           N
ATOM   1623  HZ1 LYS   103      25.417  47.651  54.703  1.00  0.00           H
ATOM   1624  HZ2 LYS   103      26.860  46.839  54.651  1.00  0.00           H
ATOM   1625  HZ3 LYS   103      25.849  46.787  53.362  1.00  0.00           H
ATOM   1626  C   LYS   103      23.315  40.835  53.501  1.00  0.00           C
ATOM   1627  O   LYS   103      22.442  40.961  54.355  1.00  0.00           O
ATOM   1628  N   ASP   104      23.070  40.781  52.192  1.00  0.00           N
ATOM   1629  H   ASP   104      23.861  40.775  51.568  1.00  0.00           H
ATOM   1630  CA  ASP   104      21.732  40.730  51.586  1.00  0.00           C
ATOM   1631  HA  ASP   104      21.068  41.413  52.118  1.00  0.00           H
ATOM   1632  CB  ASP   104      21.803  41.174  50.110  1.00  0.00           C
ATOM   1633  HB2 ASP   104      22.421  40.458  49.565  1.00  0.00           H
ATOM   1634  HB3 ASP   104      20.796  41.120  49.690  1.00  0.00           H
ATOM   1635  CG  ASP   104      22.358  42.582  49.837  1.00  0.00           C
ATOM   1636  OD1 ASP   104      22.597  43.354  50.797  1.00  0.00           O
ATOM   1637  OD2 ASP   104      22.531  42.879  48.633  1.00  0.00           O
ATOM   1638  C   ASP   104      21.129  39.312  51.664  1.00  0.00           C
ATOM   1639  O   ASP   104      19.922  39.145  51.840  1.00  0.00           O
ATOM   1640  N   TYR   105      21.984  38.284  51.563  1.00  0.00           N
ATOM   1641  H   TYR   105      22.944  38.517  51.336  1.00  0.00           H
ATOM   1642  CA  TYR   105      21.644  36.856  51.593  1.00  0.00           C
ATOM   1643  HA  TYR   105      20.589  36.757  51.850  1.00  0.00           H
ATOM   1644  CB  TYR   105      21.816  36.277  50.177  1.00  0.00           C
ATOM   1645  HB2 TYR   105      22.813  36.514  49.803  1.00  0.00           H
ATOM   1646  HB3 TYR   105      21.743  35.193  50.225  1.00  0.00           H
ATOM   1647  CG  TYR   105      20.767  36.776  49.197  1.00  0.00           C
ATOM   1648  CD1 TYR   105      19.481  36.205  49.222  1.00  0.00           C
ATOM   1649  HD1 TYR   105      19.264  35.410  49.924  1.00  0.00           H
ATOM   1650  CE1 TYR   105      18.465  36.703  48.387  1.00  0.00           C
ATOM   1651  HE1 TYR   105      17.474  36.281  48.450  1.00  0.00           H
ATOM   1652  CZ  TYR   105      18.735  37.785  47.521  1.00  0.00           C
ATOM   1653  OH  TYR   105      17.713  38.280  46.763  1.00  0.00           O
ATOM   1654  HH  TYR   105      16.896  37.931  47.135  1.00  0.00           H
ATOM   1655  CE2 TYR   105      20.028  38.354  47.483  1.00  0.00           C
ATOM   1656  HE2 TYR   105      20.236  39.207  46.854  1.00  0.00           H
ATOM   1657  CD2 TYR   105      21.041  37.846  48.323  1.00  0.00           C
ATOM   1658  HD2 TYR   105      22.025  38.306  48.336  1.00  0.00           H
ATOM   1659  C   TYR   105      22.417  36.079  52.690  1.00  0.00           C
ATOM   1660  O   TYR   105      23.191  35.160  52.386  1.00  0.00           O
ATOM   1661  N   PRO   106      22.230  36.417  53.982  1.00  0.00           N
ATOM   1662  CD  PRO   106      21.341  37.452  54.491  1.00  0.00           C
ATOM   1663  HD2 PRO   106      20.368  37.429  54.000  1.00  0.00           H
ATOM   1664  HD3 PRO   106      21.809  38.427  54.354  1.00  0.00           H
ATOM   1665  CG  PRO   106      21.183  37.171  55.982  1.00  0.00           C
ATOM   1666  HG2 PRO   106      20.373  36.456  56.136  1.00  0.00           H
ATOM   1667  HG3 PRO   106      21.005  38.086  56.547  1.00  0.00           H
ATOM   1668  CB  PRO   106      22.520  36.527  56.344  1.00  0.00           C
ATOM   1669  HB2 PRO   106      22.442  35.909  57.240  1.00  0.00           H
ATOM   1670  HB3 PRO   106      23.269  37.307  56.486  1.00  0.00           H
ATOM   1671  CA  PRO   106      22.861  35.708  55.094  1.00  0.00           C
ATOM   1672  HA  PRO   106      23.942  35.700  54.955  1.00  0.00           H
ATOM   1673  C   PRO   106      22.378  34.257  55.218  1.00  0.00           C
ATOM   1674  O   PRO   106      21.264  33.908  54.834  1.00  0.00           O
ATOM   1675  N   GLY   107      23.225  33.391  55.779  1.00  0.00           N
ATOM   1676  H   GLY   107      24.142  33.726  56.035  1.00  0.00           H
ATOM   1677  CA  GLY   107      22.896  31.988  56.074  1.00  0.00           C
ATOM   1678  HA2 GLY   107      23.621  31.595  56.787  1.00  0.00           H
ATOM   1679  HA3 GLY   107      21.912  31.956  56.542  1.00  0.00           H
ATOM   1680  C   GLY   107      22.859  31.034  54.870  1.00  0.00           C
ATOM   1681  O   GLY   107      23.014  29.831  55.068  1.00  0.00           O
ATOM   1682  N   LEU   108      22.718  31.530  53.635  1.00  0.00           N
ATOM   1683  H   LEU   108      22.564  32.524  53.530  1.00  0.00           H
ATOM   1684  CA  LEU   108      22.802  30.697  52.429  1.00  0.00           C
ATOM   1685  HA  LEU   108      22.234  29.795  52.638  1.00  0.00           H
ATOM   1686  CB  LEU   108      22.152  31.410  51.228  1.00  0.00           C
ATOM   1687  HB2 LEU   108      22.554  32.423  51.170  1.00  0.00           H
ATOM   1688  HB3 LEU   108      22.437  30.888  50.313  1.00  0.00           H
ATOM   1689  CG  LEU   108      20.611  31.474  51.286  1.00  0.00           C
ATOM   1690  HG  LEU   108      20.297  31.941  52.220  1.00  0.00           H
ATOM   1691  CD1 LEU   108      20.104  32.326  50.123  1.00  0.00           C
ATOM   1692 HD11 LEU   108      20.399  31.877  49.175  1.00  0.00           H
ATOM   1693 HD12 LEU   108      20.520  33.327  50.196  1.00  0.00           H
ATOM   1694 HD13 LEU   108      19.017  32.391  50.162  1.00  0.00           H
ATOM   1695  CD2 LEU   108      19.956  30.092  51.167  1.00  0.00           C
ATOM   1696 HD21 LEU   108      18.873  30.205  51.112  1.00  0.00           H
ATOM   1697 HD22 LEU   108      20.186  29.480  52.038  1.00  0.00           H
ATOM   1698 HD23 LEU   108      20.296  29.589  50.262  1.00  0.00           H
ATOM   1699  C   LEU   108      24.255  30.261  52.122  1.00  0.00           C
ATOM   1700  O   LEU   108      25.194  31.049  52.297  1.00  0.00           O
ATOM   1701  N   PRO   109      24.466  29.010  51.664  1.00  0.00           N
ATOM   1702  CD  PRO   109      23.447  28.008  51.385  1.00  0.00           C
ATOM   1703  HD2 PRO   109      22.634  28.426  50.792  1.00  0.00           H
ATOM   1704  HD3 PRO   109      23.059  27.611  52.324  1.00  0.00           H
ATOM   1705  CG  PRO   109      24.152  26.899  50.609  1.00  0.00           C
ATOM   1706  HG2 PRO   109      24.161  27.145  49.550  1.00  0.00           H
ATOM   1707  HG3 PRO   109      23.686  25.927  50.775  1.00  0.00           H
ATOM   1708  CB  PRO   109      25.576  26.957  51.158  1.00  0.00           C
ATOM   1709  HB2 PRO   109      26.298  26.541  50.454  1.00  0.00           H
ATOM   1710  HB3 PRO   109      25.619  26.421  52.108  1.00  0.00           H
ATOM   1711  CA  PRO   109      25.793  28.454  51.409  1.00  0.00           C
ATOM   1712  HA  PRO   109      26.404  28.573  52.305  1.00  0.00           H
ATOM   1713  C   PRO   109      26.511  29.138  50.238  1.00  0.00           C
ATOM   1714  O   PRO   109      25.906  29.504  49.226  1.00  0.00           O
ATOM   1715  N   VAL   110      27.831  29.275  50.371  1.00  0.00           N
ATOM   1716  H   VAL   110      28.266  28.909  51.207  1.00  0.00           H
ATOM   1717  CA  VAL   110      28.699  29.978  49.416  1.00  0.00           C
ATOM   1718  HA  VAL   110      28.073  30.442  48.655  1.00  0.00           H
ATOM   1719  CB  VAL   110      29.451  31.112  50.148  1.00  0.00           C
ATOM   1720  HB  VAL   110      29.472  30.899  51.219  1.00  0.00           H
ATOM   1721  CG1 VAL   110      30.890  31.343  49.706  1.00  0.00           C
ATOM   1722 HG11 VAL   110      31.306  32.209  50.220  1.00  0.00           H
ATOM   1723 HG12 VAL   110      30.940  31.497  48.627  1.00  0.00           H
ATOM   1724 HG13 VAL   110      31.474  30.474  49.996  1.00  0.00           H
ATOM   1725  CG2 VAL   110      28.713  32.432  49.936  1.00  0.00           C
ATOM   1726 HG21 VAL   110      28.741  32.721  48.885  1.00  0.00           H
ATOM   1727 HG22 VAL   110      29.186  33.215  50.526  1.00  0.00           H
ATOM   1728 HG23 VAL   110      27.682  32.318  50.262  1.00  0.00           H
ATOM   1729  C   VAL   110      29.607  29.005  48.664  1.00  0.00           C
ATOM   1730  O   VAL   110      30.283  28.168  49.265  1.00  0.00           O
ATOM   1731  N   PHE   111      29.609  29.130  47.336  1.00  0.00           N
ATOM   1732  H   PHE   111      29.044  29.862  46.917  1.00  0.00           H
ATOM   1733  CA  PHE   111      30.506  28.419  46.428  1.00  0.00           C
ATOM   1734  HA  PHE   111      31.140  27.750  47.003  1.00  0.00           H
ATOM   1735  CB  PHE   111      29.682  27.595  45.415  1.00  0.00           C
ATOM   1736  HB2 PHE   111      28.981  28.273  44.931  1.00  0.00           H
ATOM   1737  HB3 PHE   111      30.365  27.238  44.645  1.00  0.00           H
ATOM   1738  CG  PHE   111      28.901  26.367  45.872  1.00  0.00           C
ATOM   1739  CD1 PHE   111      29.042  25.802  47.157  1.00  0.00           C
ATOM   1740  HD1 PHE   111      29.706  26.244  47.878  1.00  0.00           H
ATOM   1741  CE1 PHE   111      28.340  24.633  47.502  1.00  0.00           C
ATOM   1742  HE1 PHE   111      28.453  24.197  48.483  1.00  0.00           H
ATOM   1743  CZ  PHE   111      27.500  24.013  46.567  1.00  0.00           C
ATOM   1744  HZ  PHE   111      26.954  23.119  46.839  1.00  0.00           H
ATOM   1745  CE2 PHE   111      27.368  24.557  45.281  1.00  0.00           C
ATOM   1746  HE2 PHE   111      26.732  24.069  44.562  1.00  0.00           H
ATOM   1747  CD2 PHE   111      28.063  25.730  44.936  1.00  0.00           C
ATOM   1748  HD2 PHE   111      27.960  26.137  43.941  1.00  0.00           H
ATOM   1749  C   PHE   111      31.443  29.395  45.692  1.00  0.00           C
ATOM   1750  O   PHE   111      31.236  30.610  45.687  1.00  0.00           O
ATOM   1751  N   LEU   112      32.452  28.839  45.015  1.00  0.00           N
ATOM   1752  H   LEU   112      32.567  27.838  45.094  1.00  0.00           H
ATOM   1753  CA  LEU   112      33.322  29.537  44.056  1.00  0.00           C
ATOM   1754  HA  LEU   112      32.954  30.551  43.884  1.00  0.00           H
ATOM   1755  CB  LEU   112      34.765  29.604  44.598  1.00  0.00           C
ATOM   1756  HB2 LEU   112      35.059  28.590  44.872  1.00  0.00           H
ATOM   1757  HB3 LEU   112      35.437  29.934  43.803  1.00  0.00           H
ATOM   1758  CG  LEU   112      34.957  30.515  45.815  1.00  0.00           C
ATOM   1759  HG  LEU   112      34.082  30.430  46.449  1.00  0.00           H
ATOM   1760  CD1 LEU   112      36.188  30.089  46.615  1.00  0.00           C
ATOM   1761 HD11 LEU   112      37.074  30.133  45.986  1.00  0.00           H
ATOM   1762 HD12 LEU   112      36.055  29.069  46.974  1.00  0.00           H
ATOM   1763 HD13 LEU   112      36.320  30.740  47.478  1.00  0.00           H
ATOM   1764  CD2 LEU   112      35.115  31.975  45.406  1.00  0.00           C
ATOM   1765 HD21 LEU   112      36.009  32.109  44.799  1.00  0.00           H
ATOM   1766 HD22 LEU   112      34.236  32.280  44.847  1.00  0.00           H
ATOM   1767 HD23 LEU   112      35.178  32.595  46.298  1.00  0.00           H
ATOM   1768  C   LEU   112      33.355  28.805  42.711  1.00  0.00           C
ATOM   1769  O   LEU   112      33.546  27.588  42.675  1.00  0.00           O
ATOM   1770  N   LEU   113      33.297  29.545  41.604  1.00  0.00           N
ATOM   1771  H   LEU   113      33.052  30.527  41.686  1.00  0.00           H
ATOM   1772  CA  LEU   113      33.774  29.086  40.300  1.00  0.00           C
ATOM   1773  HA  LEU   113      34.140  28.067  40.411  1.00  0.00           H
ATOM   1774  CB  LEU   113      32.608  29.039  39.296  1.00  0.00           C
ATOM   1775  HB2 LEU   113      31.783  28.525  39.787  1.00  0.00           H
ATOM   1776  HB3 LEU   113      32.274  30.052  39.062  1.00  0.00           H
ATOM   1777  CG  LEU   113      32.961  28.273  38.003  1.00  0.00           C
ATOM   1778  HG  LEU   113      33.760  27.559  38.203  1.00  0.00           H
ATOM   1779  CD1 LEU   113      31.752  27.484  37.493  1.00  0.00           C
ATOM   1780 HD11 LEU   113      31.382  26.822  38.276  1.00  0.00           H
ATOM   1781 HD12 LEU   113      30.953  28.167  37.204  1.00  0.00           H
ATOM   1782 HD13 LEU   113      32.048  26.877  36.638  1.00  0.00           H
ATOM   1783  CD2 LEU   113      33.402  29.204  36.870  1.00  0.00           C
ATOM   1784 HD21 LEU   113      33.655  28.615  35.989  1.00  0.00           H
ATOM   1785 HD22 LEU   113      32.600  29.896  36.617  1.00  0.00           H
ATOM   1786 HD23 LEU   113      34.278  29.776  37.167  1.00  0.00           H
ATOM   1787  C   LEU   113      34.967  29.938  39.844  1.00  0.00           C
ATOM   1788  O   LEU   113      34.946  31.168  39.956  1.00  0.00           O
ATOM   1789  N   GLY   114      36.003  29.277  39.319  1.00  0.00           N
ATOM   1790  H   GLY   114      35.976  28.262  39.300  1.00  0.00           H
ATOM   1791  CA  GLY   114      37.201  29.943  38.814  1.00  0.00           C
ATOM   1792  HA2 GLY   114      36.941  30.944  38.475  1.00  0.00           H
ATOM   1793  HA3 GLY   114      37.910  30.044  39.632  1.00  0.00           H
ATOM   1794  C   GLY   114      37.884  29.195  37.669  1.00  0.00           C
ATOM   1795  O   GLY   114      38.142  27.991  37.762  1.00  0.00           O
ATOM   1796  N   HID   115      38.222  29.927  36.602  1.00  0.00           N
ATOM   1797  H   HID   115      37.950  30.905  36.587  1.00  0.00           H
ATOM   1798  CA  HID   115      38.999  29.424  35.465  1.00  0.00           C
ATOM   1799  HA  HID   115      39.014  28.340  35.510  1.00  0.00           H
ATOM   1800  CB  HID   115      38.325  29.814  34.147  1.00  0.00           C
ATOM   1801  HB2 HID   115      37.377  29.284  34.052  1.00  0.00           H
ATOM   1802  HB3 HID   115      38.114  30.884  34.180  1.00  0.00           H
ATOM   1803  CG  HID   115      39.175  29.537  32.926  1.00  0.00           C
ATOM   1804  ND1 HID   115      39.781  28.344  32.592  1.00  0.00           N
ATOM   1805  HD1 HID   115      39.800  27.497  33.157  1.00  0.00           H
ATOM   1806  CE1 HID   115      40.473  28.527  31.457  1.00  0.00           C
ATOM   1807  HE1 HID   115      41.070  27.767  30.965  1.00  0.00           H
ATOM   1808  NE2 HID   115      40.350  29.797  31.037  1.00  0.00           N
ATOM   1809  CD2 HID   115      39.554  30.452  31.980  1.00  0.00           C
ATOM   1810  HD2 HID   115      39.285  31.500  31.963  1.00  0.00           H
ATOM   1811  C   HID   115      40.451  29.915  35.490  1.00  0.00           C
ATOM   1812  O   HID   115      40.705  31.115  35.542  1.00  0.00           O
ATOM   1813  N   SER   116      41.409  28.989  35.417  1.00  0.00           N
ATOM   1814  H   SER   116      41.117  28.026  35.285  1.00  0.00           H
ATOM   1815  CA  SER   116      42.836  29.270  35.247  1.00  0.00           C
ATOM   1816  HA  SER   116      43.371  28.340  35.389  1.00  0.00           H
ATOM   1817  CB  SER   116      43.098  29.664  33.799  1.00  0.00           C
ATOM   1818  HB2 SER   116      42.592  28.950  33.151  1.00  0.00           H
ATOM   1819  HB3 SER   116      42.701  30.657  33.594  1.00  0.00           H
ATOM   1820  OG  SER   116      44.479  29.608  33.546  1.00  0.00           O
ATOM   1821  HG  SER   116      44.562  29.126  32.701  1.00  0.00           H
ATOM   1822  C   SER   116      43.407  30.208  36.317  1.00  0.00           C
ATOM   1823  O   SER   116      43.483  29.800  37.480  1.00  0.00           O
ATOM   1824  N   MET   117      43.749  31.461  35.991  1.00  0.00           N
ATOM   1825  H   MET   117      43.726  31.721  35.007  1.00  0.00           H
ATOM   1826  CA  MET   117      44.102  32.486  36.990  1.00  0.00           C
ATOM   1827  HA  MET   117      45.012  32.173  37.502  1.00  0.00           H
ATOM   1828  CB  MET   117      44.366  33.831  36.296  1.00  0.00           C
ATOM   1829  HB2 MET   117      45.154  33.711  35.554  1.00  0.00           H
ATOM   1830  HB3 MET   117      43.456  34.150  35.787  1.00  0.00           H
ATOM   1831  CG  MET   117      44.804  34.921  37.284  1.00  0.00           C
ATOM   1832  HG2 MET   117      44.143  34.935  38.149  1.00  0.00           H
ATOM   1833  HG3 MET   117      45.807  34.674  37.630  1.00  0.00           H
ATOM   1834  SD  MET   117      44.831  36.596  36.600  1.00  0.00           S
ATOM   1835  CE  MET   117      43.058  36.994  36.624  1.00  0.00           C
ATOM   1836  HE1 MET   117      42.488  36.224  36.104  1.00  0.00           H
ATOM   1837  HE2 MET   117      42.715  37.063  37.656  1.00  0.00           H
ATOM   1838  HE3 MET   117      42.891  37.951  36.130  1.00  0.00           H
ATOM   1839  C   MET   117      43.001  32.652  38.050  1.00  0.00           C
ATOM   1840  O   MET   117      43.287  32.666  39.246  1.00  0.00           O
ATOM   1841  N   GLY   118      41.738  32.685  37.619  1.00  0.00           N
ATOM   1842  H   GLY   118      41.561  32.642  36.618  1.00  0.00           H
ATOM   1843  CA  GLY   118      40.565  32.703  38.491  1.00  0.00           C
ATOM   1844  HA2 GLY   118      40.651  33.527  39.192  1.00  0.00           H
ATOM   1845  HA3 GLY   118      39.678  32.865  37.878  1.00  0.00           H
ATOM   1846  C   GLY   118      40.381  31.405  39.276  1.00  0.00           C
ATOM   1847  O   GLY   118      39.870  31.420  40.392  1.00  0.00           O
ATOM   1848  N   GLY   119      40.866  30.277  38.749  1.00  0.00           N
ATOM   1849  H   GLY   119      41.308  30.339  37.843  1.00  0.00           H
ATOM   1850  CA  GLY   119      40.949  29.006  39.472  1.00  0.00           C
ATOM   1851  HA2 GLY   119      39.977  28.758  39.900  1.00  0.00           H
ATOM   1852  HA3 GLY   119      41.235  28.222  38.774  1.00  0.00           H
ATOM   1853  C   GLY   119      41.982  29.049  40.601  1.00  0.00           C
ATOM   1854  O   GLY   119      41.701  28.577  41.699  1.00  0.00           O
ATOM   1855  N   ALA   120      43.131  29.688  40.372  1.00  0.00           N
ATOM   1856  H   ALA   120      43.304  30.054  39.442  1.00  0.00           H
ATOM   1857  CA  ALA   120      44.096  29.977  41.433  1.00  0.00           C
ATOM   1858  HA  ALA   120      44.333  29.046  41.949  1.00  0.00           H
ATOM   1859  CB  ALA   120      45.392  30.509  40.816  1.00  0.00           C
ATOM   1860  HB1 ALA   120      45.828  29.738  40.184  1.00  0.00           H
ATOM   1861  HB2 ALA   120      45.210  31.404  40.225  1.00  0.00           H
ATOM   1862  HB3 ALA   120      46.103  30.753  41.606  1.00  0.00           H
ATOM   1863  C   ALA   120      43.515  30.940  42.484  1.00  0.00           C
ATOM   1864  O   ALA   120      43.573  30.641  43.676  1.00  0.00           O
ATOM   1865  N   ILE   121      42.886  32.047  42.065  1.00  0.00           N
ATOM   1866  H   ILE   121      42.872  32.244  41.068  1.00  0.00           H
ATOM   1867  CA  ILE   121      42.203  32.989  42.970  1.00  0.00           C
ATOM   1868  HA  ILE   121      42.940  33.403  43.659  1.00  0.00           H
ATOM   1869  CB  ILE   121      41.587  34.163  42.167  1.00  0.00           C
ATOM   1870  HB  ILE   121      40.993  33.743  41.356  1.00  0.00           H
ATOM   1871  CG2 ILE   121      40.651  35.029  43.030  1.00  0.00           C
ATOM   1872 HG21 ILE   121      40.269  35.869  42.451  1.00  0.00           H
ATOM   1873 HG22 ILE   121      39.794  34.443  43.362  1.00  0.00           H
ATOM   1874 HG23 ILE   121      41.183  35.413  43.901  1.00  0.00           H
ATOM   1875  CG1 ILE   121      42.705  35.045  41.565  1.00  0.00           C
ATOM   1876 HG12 ILE   121      43.136  35.674  42.345  1.00  0.00           H
ATOM   1877 HG13 ILE   121      43.501  34.411  41.186  1.00  0.00           H
ATOM   1878  CD1 ILE   121      42.250  35.926  40.394  1.00  0.00           C
ATOM   1879 HD11 ILE   121      41.470  36.617  40.708  1.00  0.00           H
ATOM   1880 HD12 ILE   121      43.100  36.498  40.024  1.00  0.00           H
ATOM   1881 HD13 ILE   121      41.874  35.308  39.582  1.00  0.00           H
ATOM   1882  C   ILE   121      41.161  32.251  43.827  1.00  0.00           C
ATOM   1883  O   ILE   121      41.123  32.454  45.040  1.00  0.00           O
ATOM   1884  N   ALA   122      40.388  31.334  43.230  1.00  0.00           N
ATOM   1885  H   ALA   122      40.457  31.233  42.222  1.00  0.00           H
ATOM   1886  CA  ALA   122      39.401  30.516  43.932  1.00  0.00           C
ATOM   1887  HA  ALA   122      38.742  31.184  44.490  1.00  0.00           H
ATOM   1888  CB  ALA   122      38.547  29.775  42.898  1.00  0.00           C
ATOM   1889  HB1 ALA   122      38.057  30.492  42.238  1.00  0.00           H
ATOM   1890  HB2 ALA   122      39.166  29.100  42.309  1.00  0.00           H
ATOM   1891  HB3 ALA   122      37.783  29.194  43.412  1.00  0.00           H
ATOM   1892  C   ALA   122      40.042  29.554  44.950  1.00  0.00           C
ATOM   1893  O   ALA   122      39.612  29.544  46.101  1.00  0.00           O
ATOM   1894  N   ILE   123      41.103  28.818  44.582  1.00  0.00           N
ATOM   1895  H   ILE   123      41.379  28.838  43.604  1.00  0.00           H
ATOM   1896  CA  ILE   123      41.851  27.945  45.515  1.00  0.00           C
ATOM   1897  HA  ILE   123      41.166  27.195  45.908  1.00  0.00           H
ATOM   1898  CB  ILE   123      43.015  27.212  44.799  1.00  0.00           C
ATOM   1899  HB  ILE   123      43.579  27.951  44.226  1.00  0.00           H
ATOM   1900  CG2 ILE   123      43.984  26.557  45.807  1.00  0.00           C
ATOM   1901 HG21 ILE   123      44.683  25.892  45.302  1.00  0.00           H
ATOM   1902 HG22 ILE   123      44.568  27.320  46.323  1.00  0.00           H
ATOM   1903 HG23 ILE   123      43.424  25.985  46.545  1.00  0.00           H
ATOM   1904  CG1 ILE   123      42.478  26.139  43.827  1.00  0.00           C
ATOM   1905 HG12 ILE   123      42.193  25.245  44.383  1.00  0.00           H
ATOM   1906 HG13 ILE   123      41.587  26.515  43.331  1.00  0.00           H
ATOM   1907  CD1 ILE   123      43.487  25.762  42.732  1.00  0.00           C
ATOM   1908 HD11 ILE   123      43.016  25.080  42.025  1.00  0.00           H
ATOM   1909 HD12 ILE   123      43.806  26.655  42.194  1.00  0.00           H
ATOM   1910 HD13 ILE   123      44.358  25.269  43.162  1.00  0.00           H
ATOM   1911  C   ILE   123      42.374  28.731  46.723  1.00  0.00           C
ATOM   1912  O   ILE   123      42.253  28.262  47.854  1.00  0.00           O
ATOM   1913  N   LEU   124      42.923  29.929  46.503  1.00  0.00           N
ATOM   1914  H   LEU   124      42.989  30.257  45.545  1.00  0.00           H
ATOM   1915  CA  LEU   124      43.406  30.810  47.568  1.00  0.00           C
ATOM   1916  HA  LEU   124      44.042  30.235  48.239  1.00  0.00           H
ATOM   1917  CB  LEU   124      44.229  31.954  46.947  1.00  0.00           C
ATOM   1918  HB2 LEU   124      43.608  32.464  46.209  1.00  0.00           H
ATOM   1919  HB3 LEU   124      44.474  32.670  47.733  1.00  0.00           H
ATOM   1920  CG  LEU   124      45.537  31.506  46.270  1.00  0.00           C
ATOM   1921  HG  LEU   124      45.334  30.724  45.540  1.00  0.00           H
ATOM   1922  CD1 LEU   124      46.185  32.685  45.543  1.00  0.00           C
ATOM   1923 HD11 LEU   124      46.450  33.467  46.256  1.00  0.00           H
ATOM   1924 HD12 LEU   124      47.078  32.348  45.017  1.00  0.00           H
ATOM   1925 HD13 LEU   124      45.482  33.090  44.817  1.00  0.00           H
ATOM   1926  CD2 LEU   124      46.529  30.956  47.295  1.00  0.00           C
ATOM   1927 HD21 LEU   124      47.449  30.696  46.782  1.00  0.00           H
ATOM   1928 HD22 LEU   124      46.729  31.697  48.068  1.00  0.00           H
ATOM   1929 HD23 LEU   124      46.141  30.047  47.749  1.00  0.00           H
ATOM   1930  C   LEU   124      42.254  31.343  48.431  1.00  0.00           C
ATOM   1931  O   LEU   124      42.340  31.305  49.654  1.00  0.00           O
ATOM   1932  N   THR   125      41.141  31.750  47.816  1.00  0.00           N
ATOM   1933  H   THR   125      41.127  31.720  46.803  1.00  0.00           H
ATOM   1934  CA  THR   125      39.933  32.207  48.520  1.00  0.00           C
ATOM   1935  HA  THR   125      40.194  33.047  49.163  1.00  0.00           H
ATOM   1936  CB  THR   125      38.884  32.691  47.501  1.00  0.00           C
ATOM   1937  HB  THR   125      38.561  31.852  46.887  1.00  0.00           H
ATOM   1938  CG2 THR   125      37.670  33.303  48.181  1.00  0.00           C
ATOM   1939 HG21 THR   125      36.909  33.527  47.440  1.00  0.00           H
ATOM   1940 HG22 THR   125      37.262  32.600  48.897  1.00  0.00           H
ATOM   1941 HG23 THR   125      37.959  34.219  48.692  1.00  0.00           H
ATOM   1942  OG1 THR   125      39.398  33.699  46.658  1.00  0.00           O
ATOM   1943  HG1 THR   125      40.064  33.287  46.080  1.00  0.00           H
ATOM   1944  C   THR   125      39.354  31.095  49.417  1.00  0.00           C
ATOM   1945  O   THR   125      39.032  31.335  50.583  1.00  0.00           O
ATOM   1946  N   ALA   126      39.296  29.862  48.902  1.00  0.00           N
ATOM   1947  H   ALA   126      39.572  29.737  47.933  1.00  0.00           H
ATOM   1948  CA  ALA   126      38.855  28.669  49.622  1.00  0.00           C
ATOM   1949  HA  ALA   126      37.896  28.875  50.095  1.00  0.00           H
ATOM   1950  CB  ALA   126      38.669  27.549  48.591  1.00  0.00           C
ATOM   1951  HB1 ALA   126      39.613  27.353  48.081  1.00  0.00           H
ATOM   1952  HB2 ALA   126      38.345  26.638  49.091  1.00  0.00           H
ATOM   1953  HB3 ALA   126      37.919  27.840  47.856  1.00  0.00           H
ATOM   1954  C   ALA   126      39.837  28.234  50.724  1.00  0.00           C
ATOM   1955  O   ALA   126      39.415  27.738  51.767  1.00  0.00           O
ATOM   1956  N   ALA   127      41.141  28.416  50.508  1.00  0.00           N
ATOM   1957  H   ALA   127      41.434  28.747  49.594  1.00  0.00           H
ATOM   1958  CA  ALA   127      42.185  28.164  51.495  1.00  0.00           C
ATOM   1959  HA  ALA   127      41.965  27.225  51.999  1.00  0.00           H
ATOM   1960  CB  ALA   127      43.513  28.004  50.747  1.00  0.00           C
ATOM   1961  HB1 ALA   127      43.769  28.936  50.243  1.00  0.00           H
ATOM   1962  HB2 ALA   127      44.309  27.748  51.441  1.00  0.00           H
ATOM   1963  HB3 ALA   127      43.426  27.207  50.008  1.00  0.00           H
ATOM   1964  C   ALA   127      42.264  29.256  52.580  1.00  0.00           C
ATOM   1965  O   ALA   127      42.669  28.968  53.705  1.00  0.00           O
ATOM   1966  N   GLU   128      41.881  30.501  52.300  1.00  0.00           N
ATOM   1967  H   GLU   128      41.675  30.753  51.336  1.00  0.00           H
ATOM   1968  CA  GLU   128      41.816  31.558  53.321  1.00  0.00           C
ATOM   1969  HA  GLU   128      42.732  31.515  53.903  1.00  0.00           H
ATOM   1970  CB  GLU   128      41.760  32.945  52.661  1.00  0.00           C
ATOM   1971  HB2 GLU   128      42.387  32.956  51.768  1.00  0.00           H
ATOM   1972  HB3 GLU   128      40.734  33.140  52.347  1.00  0.00           H
ATOM   1973  CG  GLU   128      42.224  34.070  53.620  1.00  0.00           C
ATOM   1974  HG2 GLU   128      41.537  34.923  53.455  1.00  0.00           H
ATOM   1975  HG3 GLU   128      41.877  33.826  54.639  1.00  0.00           H
ATOM   1976  CD  GLU   128      43.795  34.393  53.483  1.00  0.00           C
ATOM   1977  OE1 GLU   128      43.408  35.224  52.626  1.00  0.00           O
ATOM   1978  OE2 GLU   128      43.930  33.496  54.354  1.00  0.00           O
ATOM   1979  C   GLU   128      40.659  31.342  54.314  1.00  0.00           C
ATOM   1980  O   GLU   128      40.855  31.446  55.526  1.00  0.00           O
ATOM   1981  N   ARG   129      39.474  30.935  53.827  1.00  0.00           N
ATOM   1982  H   ARG   129      39.384  30.855  52.818  1.00  0.00           H
ATOM   1983  CA  ARG   129      38.316  30.580  54.675  1.00  0.00           C
ATOM   1984  HA  ARG   129      38.625  30.594  55.720  1.00  0.00           H
ATOM   1985  CB  ARG   129      37.190  31.618  54.530  1.00  0.00           C
ATOM   1986  HB2 ARG   129      36.765  31.541  53.531  1.00  0.00           H
ATOM   1987  HB3 ARG   129      36.413  31.363  55.251  1.00  0.00           H
ATOM   1988  CG  ARG   129      37.601  33.075  54.764  1.00  0.00           C
ATOM   1989  HG2 ARG   129      38.112  33.172  55.722  1.00  0.00           H
ATOM   1990  HG3 ARG   129      38.261  33.405  53.959  1.00  0.00           H
ATOM   1991  CD  ARG   129      36.323  33.921  54.771  1.00  0.00           C
ATOM   1992  HD2 ARG   129      35.730  33.668  53.888  1.00  0.00           H
ATOM   1993  HD3 ARG   129      35.741  33.675  55.663  1.00  0.00           H
ATOM   1994  NE  ARG   129      36.612  35.363  54.752  1.00  0.00           N
ATOM   1995  HE  ARG   129      37.573  35.644  54.817  1.00  0.00           H
ATOM   1996  CZ  ARG   129      35.713  36.319  54.597  1.00  0.00           C
ATOM   1997  NH1 ARG   129      34.440  36.073  54.540  1.00  0.00           N
ATOM   1998 HH11 ARG   129      34.114  35.132  54.656  1.00  0.00           H
ATOM   1999 HH12 ARG   129      33.783  36.857  54.420  1.00  0.00           H
ATOM   2000  NH2 ARG   129      36.099  37.547  54.481  1.00  0.00           N
ATOM   2001 HH21 ARG   129      37.061  37.803  54.513  1.00  0.00           H
ATOM   2002 HH22 ARG   129      35.384  38.276  54.344  1.00  0.00           H
ATOM   2003  C   ARG   129      37.800  29.154  54.418  1.00  0.00           C
ATOM   2004  O   ARG   129      36.702  28.992  53.873  1.00  0.00           O
ATOM   2005  N   PRO   130      38.544  28.099  54.800  1.00  0.00           N
ATOM   2006  CD  PRO   130      39.850  28.105  55.438  1.00  0.00           C
ATOM   2007  HD2 PRO   130      39.727  28.236  56.515  1.00  0.00           H
ATOM   2008  HD3 PRO   130      40.503  28.874  55.040  1.00  0.00           H
ATOM   2009  CG  PRO   130      40.443  26.732  55.142  1.00  0.00           C
ATOM   2010  HG2 PRO   130      41.178  26.436  55.891  1.00  0.00           H
ATOM   2011  HG3 PRO   130      40.884  26.732  54.144  1.00  0.00           H
ATOM   2012  CB  PRO   130      39.210  25.831  55.157  1.00  0.00           C
ATOM   2013  HB2 PRO   130      38.993  25.535  56.185  1.00  0.00           H
ATOM   2014  HB3 PRO   130      39.367  24.958  54.528  1.00  0.00           H
ATOM   2015  CA  PRO   130      38.091  26.725  54.609  1.00  0.00           C
ATOM   2016  HA  PRO   130      37.979  26.541  53.539  1.00  0.00           H
ATOM   2017  C   PRO   130      36.748  26.497  55.313  1.00  0.00           C
ATOM   2018  O   PRO   130      36.562  26.934  56.446  1.00  0.00           O
ATOM   2019  N   GLY   131      35.804  25.836  54.641  1.00  0.00           N
ATOM   2020  H   GLY   131      35.998  25.560  53.690  1.00  0.00           H
ATOM   2021  CA  GLY   131      34.472  25.531  55.179  1.00  0.00           C
ATOM   2022  HA2 GLY   131      34.068  24.674  54.640  1.00  0.00           H
ATOM   2023  HA3 GLY   131      34.568  25.253  56.229  1.00  0.00           H
ATOM   2024  C   GLY   131      33.442  26.665  55.083  1.00  0.00           C
ATOM   2025  O   GLY   131      32.253  26.372  55.034  1.00  0.00           O
ATOM   2026  N   HIE   132      33.854  27.937  54.965  1.00  0.00           N
ATOM   2027  H   HIE   132      34.847  28.125  55.040  1.00  0.00           H
ATOM   2028  CA  HIE   132      32.945  29.041  54.568  1.00  0.00           C
ATOM   2029  HA  HIE   132      32.079  29.053  55.231  1.00  0.00           H
ATOM   2030  CB  HIE   132      33.701  30.383  54.694  1.00  0.00           C
ATOM   2031  HB2 HIE   132      34.203  30.393  55.662  1.00  0.00           H
ATOM   2032  HB3 HIE   132      34.468  30.426  53.922  1.00  0.00           H
ATOM   2033  CG  HIE   132      32.890  31.664  54.606  1.00  0.00           C
ATOM   2034  ND1 HIE   132      33.136  32.804  55.381  1.00  0.00           N
ATOM   2035  CE1 HIE   132      32.209  33.707  55.027  1.00  0.00           C
ATOM   2036  HE1 HIE   132      32.090  34.687  55.477  1.00  0.00           H
ATOM   2037  NE2 HIE   132      31.449  33.228  54.035  1.00  0.00           N
ATOM   2038  HE2 HIE   132      30.662  33.721  53.608  1.00  0.00           H
ATOM   2039  CD2 HIE   132      31.867  31.949  53.747  1.00  0.00           C
ATOM   2040  HD2 HIE   132      31.452  31.302  52.990  1.00  0.00           H
ATOM   2041  C   HIE   132      32.436  28.788  53.140  1.00  0.00           C
ATOM   2042  O   HIE   132      31.262  28.955  52.816  1.00  0.00           O
ATOM   2043  N   PHE   133      33.352  28.317  52.299  1.00  0.00           N
ATOM   2044  H   PHE   133      34.294  28.239  52.648  1.00  0.00           H
ATOM   2045  CA  PHE   133      33.083  27.768  50.979  1.00  0.00           C
ATOM   2046  HA  PHE   133      32.257  28.320  50.543  1.00  0.00           H
ATOM   2047  CB  PHE   133      34.318  28.005  50.098  1.00  0.00           C
ATOM   2048  HB2 PHE   133      35.182  27.506  50.536  1.00  0.00           H
ATOM   2049  HB3 PHE   133      34.139  27.575  49.111  1.00  0.00           H
ATOM   2050  CG  PHE   133      34.609  29.489  49.951  1.00  0.00           C
ATOM   2051  CD1 PHE   133      33.860  30.244  49.035  1.00  0.00           C
ATOM   2052  HD1 PHE   133      33.145  29.750  48.391  1.00  0.00           H
ATOM   2053  CE1 PHE   133      33.990  31.643  48.985  1.00  0.00           C
ATOM   2054  HE1 PHE   133      33.394  32.219  48.289  1.00  0.00           H
ATOM   2055  CZ  PHE   133      34.862  32.294  49.869  1.00  0.00           C
ATOM   2056  HZ  PHE   133      34.945  33.370  49.848  1.00  0.00           H
ATOM   2057  CE2 PHE   133      35.646  31.543  50.760  1.00  0.00           C
ATOM   2058  HE2 PHE   133      36.349  32.045  51.409  1.00  0.00           H
ATOM   2059  CD2 PHE   133      35.522  30.143  50.802  1.00  0.00           C
ATOM   2060  HD2 PHE   133      36.107  29.577  51.510  1.00  0.00           H
ATOM   2061  C   PHE   133      32.672  26.293  51.101  1.00  0.00           C
ATOM   2062  O   PHE   133      33.493  25.443  51.451  1.00  0.00           O
ATOM   2063  N   ALA   134      31.401  26.000  50.827  1.00  0.00           N
ATOM   2064  H   ALA   134      30.792  26.758  50.534  1.00  0.00           H
ATOM   2065  CA  ALA   134      30.817  24.664  50.968  1.00  0.00           C
ATOM   2066  HA  ALA   134      31.265  24.177  51.836  1.00  0.00           H
ATOM   2067  CB  ALA   134      29.318  24.842  51.247  1.00  0.00           C
ATOM   2068  HB1 ALA   134      28.845  23.863  51.344  1.00  0.00           H
ATOM   2069  HB2 ALA   134      28.848  25.393  50.434  1.00  0.00           H
ATOM   2070  HB3 ALA   134      29.183  25.393  52.180  1.00  0.00           H
ATOM   2071  C   ALA   134      31.087  23.747  49.755  1.00  0.00           C
ATOM   2072  O   ALA   134      30.829  22.547  49.814  1.00  0.00           O
ATOM   2073  N   GLY   135      31.597  24.310  48.657  1.00  0.00           N
ATOM   2074  H   GLY   135      31.789  25.300  48.672  1.00  0.00           H
ATOM   2075  CA  GLY   135      31.908  23.599  47.419  1.00  0.00           C
ATOM   2076  HA2 GLY   135      32.677  22.859  47.634  1.00  0.00           H
ATOM   2077  HA3 GLY   135      31.021  23.084  47.049  1.00  0.00           H
ATOM   2078  C   GLY   135      32.426  24.541  46.329  1.00  0.00           C
ATOM   2079  O   GLY   135      32.166  25.745  46.348  1.00  0.00           O
ATOM   2080  N   MET   136      33.199  24.005  45.388  1.00  0.00           N
ATOM   2081  H   MET   136      33.450  23.027  45.473  1.00  0.00           H
ATOM   2082  CA  MET   136      33.943  24.788  44.401  1.00  0.00           C
ATOM   2083  HA  MET   136      33.407  25.720  44.226  1.00  0.00           H
ATOM   2084  CB  MET   136      35.313  25.139  45.013  1.00  0.00           C
ATOM   2085  HB2 MET   136      35.141  25.726  45.916  1.00  0.00           H
ATOM   2086  HB3 MET   136      35.819  24.218  45.305  1.00  0.00           H
ATOM   2087  CG  MET   136      36.246  25.941  44.098  1.00  0.00           C
ATOM   2088  HG2 MET   136      36.602  25.294  43.297  1.00  0.00           H
ATOM   2089  HG3 MET   136      35.679  26.752  43.647  1.00  0.00           H
ATOM   2090  SD  MET   136      37.679  26.680  44.933  1.00  0.00           S
ATOM   2091  CE  MET   136      38.538  25.181  45.471  1.00  0.00           C
ATOM   2092  HE1 MET   136      39.550  25.441  45.778  1.00  0.00           H
ATOM   2093  HE2 MET   136      38.005  24.735  46.310  1.00  0.00           H
ATOM   2094  HE3 MET   136      38.580  24.466  44.650  1.00  0.00           H
ATOM   2095  C   MET   136      34.044  24.073  43.044  1.00  0.00           C
ATOM   2096  O   MET   136      34.034  22.848  42.957  1.00  0.00           O
ATOM   2097  N   VAL   137      34.155  24.852  41.971  1.00  0.00           N
ATOM   2098  H   VAL   137      34.084  25.855  42.116  1.00  0.00           H
ATOM   2099  CA  VAL   137      34.380  24.382  40.598  1.00  0.00           C
ATOM   2100  HA  VAL   137      34.535  23.302  40.604  1.00  0.00           H
ATOM   2101  CB  VAL   137      33.138  24.674  39.737  1.00  0.00           C
ATOM   2102  HB  VAL   137      32.939  25.746  39.761  1.00  0.00           H
ATOM   2103  CG1 VAL   137      33.347  24.257  38.281  1.00  0.00           C
ATOM   2104 HG11 VAL   137      32.450  24.497  37.714  1.00  0.00           H
ATOM   2105 HG12 VAL   137      34.172  24.812  37.835  1.00  0.00           H
ATOM   2106 HG13 VAL   137      33.557  23.189  38.217  1.00  0.00           H
ATOM   2107  CG2 VAL   137      31.894  23.942  40.263  1.00  0.00           C
ATOM   2108 HG21 VAL   137      31.633  24.313  41.253  1.00  0.00           H
ATOM   2109 HG22 VAL   137      31.046  24.121  39.604  1.00  0.00           H
ATOM   2110 HG23 VAL   137      32.082  22.869  40.328  1.00  0.00           H
ATOM   2111  C   VAL   137      35.645  25.027  40.021  1.00  0.00           C
ATOM   2112  O   VAL   137      35.772  26.255  40.008  1.00  0.00           O
ATOM   2113  N   LEU   138      36.579  24.205  39.531  1.00  0.00           N
ATOM   2114  H   LEU   138      36.424  23.202  39.592  1.00  0.00           H
ATOM   2115  CA  LEU   138      37.875  24.624  38.991  1.00  0.00           C
ATOM   2116  HA  LEU   138      37.953  25.711  39.031  1.00  0.00           H
ATOM   2117  CB  LEU   138      39.011  24.024  39.843  1.00  0.00           C
ATOM   2118  HB2 LEU   138      38.914  22.937  39.814  1.00  0.00           H
ATOM   2119  HB3 LEU   138      39.965  24.285  39.385  1.00  0.00           H
ATOM   2120  CG  LEU   138      39.040  24.463  41.320  1.00  0.00           C
ATOM   2121  HG  LEU   138      38.079  24.252  41.788  1.00  0.00           H
ATOM   2122  CD1 LEU   138      40.115  23.659  42.051  1.00  0.00           C
ATOM   2123 HD11 LEU   138      41.087  23.857  41.605  1.00  0.00           H
ATOM   2124 HD12 LEU   138      40.144  23.937  43.103  1.00  0.00           H
ATOM   2125 HD13 LEU   138      39.888  22.595  41.982  1.00  0.00           H
ATOM   2126  CD2 LEU   138      39.356  25.953  41.474  1.00  0.00           C
ATOM   2127 HD21 LEU   138      40.317  26.181  41.016  1.00  0.00           H
ATOM   2128 HD22 LEU   138      38.578  26.549  40.998  1.00  0.00           H
ATOM   2129 HD23 LEU   138      39.388  26.221  42.528  1.00  0.00           H
ATOM   2130  C   LEU   138      38.023  24.205  37.523  1.00  0.00           C
ATOM   2131  O   LEU   138      37.956  23.018  37.189  1.00  0.00           O
ATOM   2132  N   ILE   139      38.250  25.187  36.643  1.00  0.00           N
ATOM   2133  H   ILE   139      38.272  26.149  36.976  1.00  0.00           H
ATOM   2134  CA  ILE   139      38.420  24.948  35.200  1.00  0.00           C
ATOM   2135  HA  ILE   139      38.282  23.886  34.992  1.00  0.00           H
ATOM   2136  CB  ILE   139      37.354  25.702  34.369  1.00  0.00           C
ATOM   2137  HB  ILE   139      37.539  26.774  34.451  1.00  0.00           H
ATOM   2138  CG2 ILE   139      37.505  25.292  32.894  1.00  0.00           C
ATOM   2139 HG21 ILE   139      36.815  25.859  32.273  1.00  0.00           H
ATOM   2140 HG22 ILE   139      38.511  25.492  32.529  1.00  0.00           H
ATOM   2141 HG23 ILE   139      37.293  24.228  32.785  1.00  0.00           H
ATOM   2142  CG1 ILE   139      35.915  25.426  34.877  1.00  0.00           C
ATOM   2143 HG12 ILE   139      35.709  24.356  34.827  1.00  0.00           H
ATOM   2144 HG13 ILE   139      35.839  25.736  35.921  1.00  0.00           H
ATOM   2145  CD1 ILE   139      34.818  26.181  34.115  1.00  0.00           C
ATOM   2146 HD11 ILE   139      35.064  27.243  34.060  1.00  0.00           H
ATOM   2147 HD12 ILE   139      34.707  25.779  33.109  1.00  0.00           H
ATOM   2148 HD13 ILE   139      33.869  26.065  34.639  1.00  0.00           H
ATOM   2149  C   ILE   139      39.849  25.300  34.782  1.00  0.00           C
ATOM   2150  O   ILE   139      40.202  26.479  34.708  1.00  0.00           O
ATOM   2151  N   SER   140      40.658  24.283  34.491  1.00  0.00           N
ATOM   2152  H   SER   140      40.270  23.344  34.507  1.00  0.00           H
ATOM   2153  CA  SER   140      42.057  24.408  34.051  1.00  0.00           C
ATOM   2154  HA  SER   140      42.480  23.408  34.087  1.00  0.00           H
ATOM   2155  CB  SER   140      42.122  24.867  32.582  1.00  0.00           C
ATOM   2156  HB2 SER   140      41.985  25.949  32.541  1.00  0.00           H
ATOM   2157  HB3 SER   140      43.104  24.623  32.169  1.00  0.00           H
ATOM   2158  OG  SER   140      41.116  24.280  31.776  1.00  0.00           O
ATOM   2159  HG  SER   140      41.224  24.682  30.885  1.00  0.00           H
ATOM   2160  C   SER   140      42.931  25.306  34.966  1.00  0.00           C
ATOM   2161  O   SER   140      43.592  26.218  34.465  1.00  0.00           O
ATOM   2162  N   PRO   141      42.878  25.161  36.311  1.00  0.00           N
ATOM   2163  CD  PRO   141      42.354  24.010  37.035  1.00  0.00           C
ATOM   2164  HD2 PRO   141      42.653  23.070  36.564  1.00  0.00           H
ATOM   2165  HD3 PRO   141      41.266  24.079  37.095  1.00  0.00           H
ATOM   2166  CG  PRO   141      42.942  24.112  38.442  1.00  0.00           C
ATOM   2167  HG2 PRO   141      43.942  23.678  38.455  1.00  0.00           H
ATOM   2168  HG3 PRO   141      42.308  23.634  39.187  1.00  0.00           H
ATOM   2169  CB  PRO   141      43.012  25.621  38.654  1.00  0.00           C
ATOM   2170  HB2 PRO   141      43.736  25.889  39.424  1.00  0.00           H
ATOM   2171  HB3 PRO   141      42.024  25.991  38.924  1.00  0.00           H
ATOM   2172  CA  PRO   141      43.399  26.150  37.268  1.00  0.00           C
ATOM   2173  HA  PRO   141      42.894  27.102  37.113  1.00  0.00           H
ATOM   2174  C   PRO   141      44.919  26.381  37.173  1.00  0.00           C
ATOM   2175  O   PRO   141      45.685  25.437  36.989  1.00  0.00           O
ATOM   2176  N   LEU   142      45.360  27.627  37.394  1.00  0.00           N
ATOM   2177  H   LEU   142      44.671  28.359  37.527  1.00  0.00           H
ATOM   2178  CA  LEU   142      46.774  28.037  37.406  1.00  0.00           C
ATOM   2179  HA  LEU   142      47.252  27.562  36.549  1.00  0.00           H
ATOM   2180  CB  LEU   142      46.849  29.557  37.173  1.00  0.00           C
ATOM   2181  HB2 LEU   142      46.325  29.787  36.244  1.00  0.00           H
ATOM   2182  HB3 LEU   142      46.323  30.056  37.985  1.00  0.00           H
ATOM   2183  CG  LEU   142      48.274  30.137  37.083  1.00  0.00           C
ATOM   2184  HG  LEU   142      48.835  29.925  37.989  1.00  0.00           H
ATOM   2185  CD1 LEU   142      49.056  29.579  35.890  1.00  0.00           C
ATOM   2186 HD11 LEU   142      48.486  29.697  34.969  1.00  0.00           H
ATOM   2187 HD12 LEU   142      50.005  30.110  35.797  1.00  0.00           H
ATOM   2188 HD13 LEU   142      49.269  28.522  36.047  1.00  0.00           H
ATOM   2189  CD2 LEU   142      48.168  31.656  36.967  1.00  0.00           C
ATOM   2190 HD21 LEU   142      49.170  32.083  36.952  1.00  0.00           H
ATOM   2191 HD22 LEU   142      47.626  31.928  36.065  1.00  0.00           H
ATOM   2192 HD23 LEU   142      47.641  32.055  37.835  1.00  0.00           H
ATOM   2193  C   LEU   142      47.533  27.533  38.656  1.00  0.00           C
ATOM   2194  O   LEU   142      47.893  28.284  39.563  1.00  0.00           O
ATOM   2195  N   VAL   143      47.732  26.216  38.699  1.00  0.00           N
ATOM   2196  H   VAL   143      47.278  25.677  37.967  1.00  0.00           H
ATOM   2197  CA  VAL   143      48.553  25.497  39.685  1.00  0.00           C
ATOM   2198  HA  VAL   143      48.504  26.018  40.640  1.00  0.00           H
ATOM   2199  CB  VAL   143      48.018  24.061  39.880  1.00  0.00           C
ATOM   2200  HB  VAL   143      48.133  23.519  38.940  1.00  0.00           H
ATOM   2201  CG1 VAL   143      48.788  23.301  40.966  1.00  0.00           C
ATOM   2202 HG11 VAL   143      48.769  23.867  41.896  1.00  0.00           H
ATOM   2203 HG12 VAL   143      48.343  22.322  41.139  1.00  0.00           H
ATOM   2204 HG13 VAL   143      49.826  23.159  40.666  1.00  0.00           H
ATOM   2205  CG2 VAL   143      46.530  24.026  40.258  1.00  0.00           C
ATOM   2206 HG21 VAL   143      46.190  22.990  40.271  1.00  0.00           H
ATOM   2207 HG22 VAL   143      46.376  24.471  41.240  1.00  0.00           H
ATOM   2208 HG23 VAL   143      45.931  24.559  39.523  1.00  0.00           H
ATOM   2209  C   VAL   143      50.026  25.481  39.258  1.00  0.00           C
ATOM   2210  O   VAL   143      50.907  25.644  40.088  1.00  0.00           O
ATOM   2211  N   LEU   144      50.303  25.336  37.961  1.00  0.00           N
ATOM   2212  H   LEU   144      49.531  25.218  37.322  1.00  0.00           H
ATOM   2213  CA  LEU   144      51.637  25.399  37.351  1.00  0.00           C
ATOM   2214  HA  LEU   144      52.276  26.073  37.920  1.00  0.00           H
ATOM   2215  CB  LEU   144      52.276  23.990  37.318  1.00  0.00           C
ATOM   2216  HB2 LEU   144      51.551  23.304  36.876  1.00  0.00           H
ATOM   2217  HB3 LEU   144      53.139  24.019  36.650  1.00  0.00           H
ATOM   2218  CG  LEU   144      52.741  23.406  38.668  1.00  0.00           C
ATOM   2219  HG  LEU   144      51.930  23.432  39.390  1.00  0.00           H
ATOM   2220  CD1 LEU   144      53.139  21.940  38.495  1.00  0.00           C
ATOM   2221 HD11 LEU   144      52.296  21.374  38.104  1.00  0.00           H
ATOM   2222 HD12 LEU   144      53.961  21.863  37.783  1.00  0.00           H
ATOM   2223 HD13 LEU   144      53.444  21.523  39.455  1.00  0.00           H
ATOM   2224  CD2 LEU   144      53.955  24.158  39.222  1.00  0.00           C
ATOM   2225 HD21 LEU   144      54.282  23.687  40.150  1.00  0.00           H
ATOM   2226 HD22 LEU   144      54.769  24.145  38.498  1.00  0.00           H
ATOM   2227 HD23 LEU   144      53.676  25.186  39.451  1.00  0.00           H
ATOM   2228  C   LEU   144      51.481  25.946  35.924  1.00  0.00           C
ATOM   2229  O   LEU   144      50.658  25.425  35.175  1.00  0.00           O
ATOM   2230  N   ALA   145      52.239  26.975  35.537  1.00  0.00           N
ATOM   2231  H   ALA   145      52.907  27.358  36.184  1.00  0.00           H
ATOM   2232  CA  ALA   145      52.276  27.442  34.143  1.00  0.00           C
ATOM   2233  HA  ALA   145      51.253  27.539  33.779  1.00  0.00           H
ATOM   2234  CB  ALA   145      52.907  28.841  34.106  1.00  0.00           C
ATOM   2235  HB1 ALA   145      52.299  29.528  34.695  1.00  0.00           H
ATOM   2236  HB2 ALA   145      53.914  28.814  34.518  1.00  0.00           H
ATOM   2237  HB3 ALA   145      52.946  29.202  33.077  1.00  0.00           H
ATOM   2238  C   ALA   145      53.013  26.441  33.221  1.00  0.00           C
ATOM   2239  O   ALA   145      53.767  25.595  33.701  1.00  0.00           O
ATOM   2240  N   ASN   146      52.849  26.562  31.900  1.00  0.00           N
ATOM   2241  H   ASN   146      52.155  27.224  31.572  1.00  0.00           H
ATOM   2242  CA  ASN   146      53.650  25.845  30.895  1.00  0.00           C
ATOM   2243  HA  ASN   146      53.404  24.791  30.983  1.00  0.00           H
ATOM   2244  CB  ASN   146      53.195  26.322  29.496  1.00  0.00           C
ATOM   2245  HB2 ASN   146      52.392  25.680  29.142  1.00  0.00           H
ATOM   2246  HB3 ASN   146      52.803  27.331  29.564  1.00  0.00           H
ATOM   2247  CG  ASN   146      54.311  26.357  28.463  1.00  0.00           C
ATOM   2248  OD1 ASN   146      54.944  27.382  28.244  1.00  0.00           O
ATOM   2249  ND2 ASN   146      54.615  25.228  27.874  1.00  0.00           N
ATOM   2250 HD21 ASN   146      55.545  25.157  27.441  1.00  0.00           H
ATOM   2251 HD22 ASN   146      54.146  24.378  28.107  1.00  0.00           H
ATOM   2252  C   ASN   146      55.176  26.035  31.149  1.00  0.00           C
ATOM   2253  O   ASN   146      55.579  27.178  31.386  1.00  0.00           O
ATOM   2254  N   PRO   147      56.029  24.985  31.089  1.00  0.00           N
ATOM   2255  CD  PRO   147      55.686  23.590  30.827  1.00  0.00           C
ATOM   2256  HD2 PRO   147      55.726  23.403  29.752  1.00  0.00           H
ATOM   2257  HD3 PRO   147      54.713  23.309  31.227  1.00  0.00           H
ATOM   2258  CG  PRO   147      56.756  22.760  31.529  1.00  0.00           C
ATOM   2259  HG2 PRO   147      56.894  21.788  31.053  1.00  0.00           H
ATOM   2260  HG3 PRO   147      56.501  22.644  32.584  1.00  0.00           H
ATOM   2261  CB  PRO   147      57.991  23.640  31.388  1.00  0.00           C
ATOM   2262  HB2 PRO   147      58.417  23.503  30.392  1.00  0.00           H
ATOM   2263  HB3 PRO   147      58.736  23.418  32.153  1.00  0.00           H
ATOM   2264  CA  PRO   147      57.426  25.057  31.542  1.00  0.00           C
ATOM   2265  HA  PRO   147      57.420  25.314  32.601  1.00  0.00           H
ATOM   2266  C   PRO   147      58.309  26.070  30.805  1.00  0.00           C
ATOM   2267  O   PRO   147      59.080  26.789  31.448  1.00  0.00           O
ATOM   2268  N   GLU   148      58.178  26.173  29.482  1.00  0.00           N
ATOM   2269  H   GLU   148      57.586  25.500  28.996  1.00  0.00           H
ATOM   2270  CA  GLU   148      58.930  27.122  28.659  1.00  0.00           C
ATOM   2271  HA  GLU   148      59.997  26.965  28.820  1.00  0.00           H
ATOM   2272  CB  GLU   148      58.631  26.925  27.160  1.00  0.00           C
ATOM   2273  HB2 GLU   148      57.561  27.039  26.983  1.00  0.00           H
ATOM   2274  HB3 GLU   148      59.139  27.719  26.610  1.00  0.00           H
ATOM   2275  CG  GLU   148      59.112  25.582  26.584  1.00  0.00           C
ATOM   2276  HG2 GLU   148      58.951  25.598  25.504  1.00  0.00           H
ATOM   2277  HG3 GLU   148      60.188  25.496  26.758  1.00  0.00           H
ATOM   2278  CD  GLU   148      58.383  24.365  27.172  1.00  0.00           C
ATOM   2279  OE1 GLU   148      59.058  23.352  27.434  1.00  0.00           O
ATOM   2280  OE2 GLU   148      57.160  24.477  27.426  1.00  0.00           O
ATOM   2281  C   GLU   148      58.605  28.560  29.064  1.00  0.00           C
ATOM   2282  O   GLU   148      59.515  29.375  29.200  1.00  0.00           O
ATOM   2283  N   SER   149      57.333  28.861  29.336  1.00  0.00           N
ATOM   2284  H   SER   149      56.639  28.135  29.194  1.00  0.00           H
ATOM   2285  CA  SER   149      56.881  30.174  29.813  1.00  0.00           C
ATOM   2286  HA  SER   149      57.357  30.946  29.209  1.00  0.00           H
ATOM   2287  CB  SER   149      55.372  30.320  29.627  1.00  0.00           C
ATOM   2288  HB2 SER   149      54.843  29.594  30.245  1.00  0.00           H
ATOM   2289  HB3 SER   149      55.068  31.327  29.917  1.00  0.00           H
ATOM   2290  OG  SER   149      55.045  30.113  28.270  1.00  0.00           O
ATOM   2291  HG  SER   149      55.057  29.149  28.107  1.00  0.00           H
ATOM   2292  C   SER   149      57.265  30.417  31.275  1.00  0.00           C
ATOM   2293  O   SER   149      57.822  31.464  31.596  1.00  0.00           O
ATOM   2294  N   ALA   150      57.081  29.432  32.160  1.00  0.00           N
ATOM   2295  H   ALA   150      56.636  28.578  31.837  1.00  0.00           H
ATOM   2296  CA  ALA   150      57.511  29.505  33.559  1.00  0.00           C
ATOM   2297  HA  ALA   150      57.011  30.353  34.028  1.00  0.00           H
ATOM   2298  CB  ALA   150      57.073  28.215  34.264  1.00  0.00           C
ATOM   2299  HB1 ALA   150      56.010  28.037  34.101  1.00  0.00           H
ATOM   2300  HB2 ALA   150      57.630  27.366  33.865  1.00  0.00           H
ATOM   2301  HB3 ALA   150      57.260  28.296  35.334  1.00  0.00           H
ATOM   2302  C   ALA   150      59.033  29.715  33.699  1.00  0.00           C
ATOM   2303  O   ALA   150      59.497  30.286  34.688  1.00  0.00           O
ATOM   2304  N   THR   151      59.806  29.261  32.709  1.00  0.00           N
ATOM   2305  H   THR   151      59.352  28.714  31.983  1.00  0.00           H
ATOM   2306  CA  THR   151      61.246  29.524  32.571  1.00  0.00           C
ATOM   2307  HA  THR   151      61.694  29.559  33.563  1.00  0.00           H
ATOM   2308  CB  THR   151      61.930  28.384  31.800  1.00  0.00           C
ATOM   2309  HB  THR   151      61.525  28.324  30.789  1.00  0.00           H
ATOM   2310  CG2 THR   151      63.447  28.552  31.721  1.00  0.00           C
ATOM   2311 HG21 THR   151      63.698  29.427  31.121  1.00  0.00           H
ATOM   2312 HG22 THR   151      63.865  28.662  32.721  1.00  0.00           H
ATOM   2313 HG23 THR   151      63.881  27.673  31.245  1.00  0.00           H
ATOM   2314  OG1 THR   151      61.681  27.170  32.470  1.00  0.00           O
ATOM   2315  HG1 THR   151      60.799  26.878  32.183  1.00  0.00           H
ATOM   2316  C   THR   151      61.517  30.876  31.905  1.00  0.00           C
ATOM   2317  O   THR   151      62.300  31.664  32.429  1.00  0.00           O
ATOM   2318  N   THR   152      60.836  31.206  30.805  1.00  0.00           N
ATOM   2319  H   THR   152      60.223  30.506  30.401  1.00  0.00           H
ATOM   2320  CA  THR   152      61.010  32.465  30.051  1.00  0.00           C
ATOM   2321  HA  THR   152      62.052  32.541  29.748  1.00  0.00           H
ATOM   2322  CB  THR   152      60.163  32.461  28.766  1.00  0.00           C
ATOM   2323  HB  THR   152      59.116  32.285  29.013  1.00  0.00           H
ATOM   2324  CG2 THR   152      60.269  33.752  27.958  1.00  0.00           C
ATOM   2325 HG21 THR   152      59.774  34.565  28.487  1.00  0.00           H
ATOM   2326 HG22 THR   152      61.315  34.002  27.790  1.00  0.00           H
ATOM   2327 HG23 THR   152      59.775  33.619  26.995  1.00  0.00           H
ATOM   2328  OG1 THR   152      60.618  31.442  27.915  1.00  0.00           O
ATOM   2329  HG1 THR   152      60.241  30.609  28.249  1.00  0.00           H
ATOM   2330  C   THR   152      60.692  33.697  30.898  1.00  0.00           C
ATOM   2331  O   THR   152      61.452  34.665  30.872  1.00  0.00           O
ATOM   2332  N   PHE   153      59.635  33.641  31.721  1.00  0.00           N
ATOM   2333  H   PHE   153      59.025  32.828  31.669  1.00  0.00           H
ATOM   2334  CA  PHE   153      59.290  34.703  32.674  1.00  0.00           C
ATOM   2335  HA  PHE   153      59.115  35.634  32.134  1.00  0.00           H
ATOM   2336  CB  PHE   153      58.016  34.334  33.461  1.00  0.00           C
ATOM   2337  HB2 PHE   153      58.198  33.381  33.962  1.00  0.00           H
ATOM   2338  HB3 PHE   153      57.888  35.084  34.244  1.00  0.00           H
ATOM   2339  CG  PHE   153      56.675  34.215  32.743  1.00  0.00           C
ATOM   2340  CD1 PHE   153      56.522  34.384  31.350  1.00  0.00           C
ATOM   2341  HD1 PHE   153      57.365  34.630  30.724  1.00  0.00           H
ATOM   2342  CE1 PHE   153      55.259  34.209  30.751  1.00  0.00           C
ATOM   2343  HE1 PHE   153      55.147  34.316  29.682  1.00  0.00           H
ATOM   2344  CZ  PHE   153      54.139  33.892  31.535  1.00  0.00           C
ATOM   2345  HZ  PHE   153      53.174  33.752  31.069  1.00  0.00           H
ATOM   2346  CE2 PHE   153      54.277  33.748  32.924  1.00  0.00           C
ATOM   2347  HE2 PHE   153      53.418  33.499  33.530  1.00  0.00           H
ATOM   2348  CD2 PHE   153      55.541  33.905  33.520  1.00  0.00           C
ATOM   2349  HD2 PHE   153      55.641  33.780  34.588  1.00  0.00           H
ATOM   2350  C   PHE   153      60.435  34.957  33.670  1.00  0.00           C
ATOM   2351  O   PHE   153      60.702  36.105  34.018  1.00  0.00           O
ATOM   2352  N   LYS   154      61.153  33.909  34.113  1.00  0.00           N
ATOM   2353  H   LYS   154      60.953  32.997  33.720  1.00  0.00           H
ATOM   2354  CA  LYS   154      62.326  34.052  34.997  1.00  0.00           C
ATOM   2355  HA  LYS   154      62.089  34.762  35.792  1.00  0.00           H
ATOM   2356  CB  LYS   154      62.726  32.710  35.632  1.00  0.00           C
ATOM   2357  HB2 LYS   154      62.937  31.985  34.847  1.00  0.00           H
ATOM   2358  HB3 LYS   154      63.645  32.860  36.202  1.00  0.00           H
ATOM   2359  CG  LYS   154      61.664  32.139  36.576  1.00  0.00           C
ATOM   2360  HG2 LYS   154      61.523  32.818  37.418  1.00  0.00           H
ATOM   2361  HG3 LYS   154      60.722  32.036  36.044  1.00  0.00           H
ATOM   2362  CD  LYS   154      62.116  30.766  37.089  1.00  0.00           C
ATOM   2363  HD2 LYS   154      62.315  30.113  36.236  1.00  0.00           H
ATOM   2364  HD3 LYS   154      63.031  30.888  37.672  1.00  0.00           H
ATOM   2365  CE  LYS   154      61.022  30.140  37.956  1.00  0.00           C
ATOM   2366  HE2 LYS   154      60.761  30.845  38.751  1.00  0.00           H
ATOM   2367  HE3 LYS   154      60.134  29.996  37.329  1.00  0.00           H
ATOM   2368  NZ  LYS   154      61.464  28.847  38.539  1.00  0.00           N
ATOM   2369  HZ1 LYS   154      60.723  28.451  39.102  1.00  0.00           H
ATOM   2370  HZ2 LYS   154      61.687  28.191  37.800  1.00  0.00           H
ATOM   2371  HZ3 LYS   154      62.285  28.971  39.120  1.00  0.00           H
ATOM   2372  C   LYS   154      63.530  34.622  34.252  1.00  0.00           C
ATOM   2373  O   LYS   154      64.184  35.524  34.770  1.00  0.00           O
ATOM   2374  N   VAL   155      63.818  34.124  33.046  1.00  0.00           N
ATOM   2375  H   VAL   155      63.232  33.374  32.692  1.00  0.00           H
ATOM   2376  CA  VAL   155      64.951  34.594  32.226  1.00  0.00           C
ATOM   2377  HA  VAL   155      65.869  34.502  32.807  1.00  0.00           H
ATOM   2378  CB  VAL   155      65.100  33.729  30.955  1.00  0.00           C
ATOM   2379  HB  VAL   155      64.138  33.678  30.444  1.00  0.00           H
ATOM   2380  CG1 VAL   155      66.138  34.277  29.968  1.00  0.00           C
ATOM   2381 HG11 VAL   155      67.104  34.385  30.463  1.00  0.00           H
ATOM   2382 HG12 VAL   155      65.822  35.245  29.578  1.00  0.00           H
ATOM   2383 HG13 VAL   155      66.244  33.594  29.124  1.00  0.00           H
ATOM   2384  CG2 VAL   155      65.539  32.305  31.323  1.00  0.00           C
ATOM   2385 HG21 VAL   155      64.829  31.851  32.011  1.00  0.00           H
ATOM   2386 HG22 VAL   155      65.582  31.689  30.424  1.00  0.00           H
ATOM   2387 HG23 VAL   155      66.523  32.323  31.792  1.00  0.00           H
ATOM   2388  C   VAL   155      64.795  36.076  31.876  1.00  0.00           C
ATOM   2389  O   VAL   155      65.756  36.842  31.958  1.00  0.00           O
ATOM   2390  N   LEU   156      63.579  36.510  31.540  1.00  0.00           N
ATOM   2391  H   LEU   156      62.824  35.832  31.461  1.00  0.00           H
ATOM   2392  CA  LEU   156      63.293  37.916  31.249  1.00  0.00           C
ATOM   2393  HA  LEU   156      64.171  38.329  30.762  1.00  0.00           H
ATOM   2394  CB  LEU   156      62.136  38.020  30.239  1.00  0.00           C
ATOM   2395  HB2 LEU   156      61.262  37.507  30.644  1.00  0.00           H
ATOM   2396  HB3 LEU   156      61.875  39.071  30.105  1.00  0.00           H
ATOM   2397  CG  LEU   156      62.491  37.418  28.859  1.00  0.00           C
ATOM   2398  HG  LEU   156      62.793  36.377  28.977  1.00  0.00           H
ATOM   2399  CD1 LEU   156      61.277  37.450  27.939  1.00  0.00           C
ATOM   2400 HD11 LEU   156      60.476  36.877  28.400  1.00  0.00           H
ATOM   2401 HD12 LEU   156      60.949  38.478  27.777  1.00  0.00           H
ATOM   2402 HD13 LEU   156      61.515  36.985  26.982  1.00  0.00           H
ATOM   2403  CD2 LEU   156      63.624  38.174  28.149  1.00  0.00           C
ATOM   2404 HD21 LEU   156      63.741  37.775  27.141  1.00  0.00           H
ATOM   2405 HD22 LEU   156      63.380  39.235  28.099  1.00  0.00           H
ATOM   2406 HD23 LEU   156      64.558  38.024  28.686  1.00  0.00           H
ATOM   2407  C   LEU   156      63.127  38.789  32.506  1.00  0.00           C
ATOM   2408  O   LEU   156      63.442  39.975  32.424  1.00  0.00           O
ATOM   2409  N   ALA   157      62.796  38.239  33.682  1.00  0.00           N
ATOM   2410  H   ALA   157      62.480  37.277  33.715  1.00  0.00           H
ATOM   2411  CA  ALA   157      62.935  38.973  34.948  1.00  0.00           C
ATOM   2412  HA  ALA   157      62.444  39.943  34.848  1.00  0.00           H
ATOM   2413  CB  ALA   157      62.216  38.198  36.056  1.00  0.00           C
ATOM   2414  HB1 ALA   157      62.301  38.745  36.995  1.00  0.00           H
ATOM   2415  HB2 ALA   157      61.160  38.090  35.805  1.00  0.00           H
ATOM   2416  HB3 ALA   157      62.661  37.211  36.180  1.00  0.00           H
ATOM   2417  C   ALA   157      64.414  39.246  35.303  1.00  0.00           C
ATOM   2418  O   ALA   157      64.771  40.374  35.654  1.00  0.00           O
ATOM   2419  N   ALA   158      65.301  38.258  35.128  1.00  0.00           N
ATOM   2420  H   ALA   158      64.964  37.328  34.896  1.00  0.00           H
ATOM   2421  CA  ALA   158      66.744  38.469  35.265  1.00  0.00           C
ATOM   2422  HA  ALA   158      66.943  38.862  36.264  1.00  0.00           H
ATOM   2423  CB  ALA   158      67.448  37.113  35.130  1.00  0.00           C
ATOM   2424  HB1 ALA   158      68.519  37.242  35.292  1.00  0.00           H
ATOM   2425  HB2 ALA   158      67.057  36.417  35.873  1.00  0.00           H
ATOM   2426  HB3 ALA   158      67.286  36.700  34.134  1.00  0.00           H
ATOM   2427  C   ALA   158      67.280  39.501  34.250  1.00  0.00           C
ATOM   2428  O   ALA   158      68.085  40.363  34.608  1.00  0.00           O
ATOM   2429  N   LYS   159      66.795  39.470  32.997  1.00  0.00           N
ATOM   2430  H   LYS   159      66.180  38.699  32.758  1.00  0.00           H
ATOM   2431  CA  LYS   159      67.151  40.444  31.946  1.00  0.00           C
ATOM   2432  HA  LYS   159      68.240  40.488  31.891  1.00  0.00           H
ATOM   2433  CB  LYS   159      66.610  39.956  30.592  1.00  0.00           C
ATOM   2434  HB2 LYS   159      66.833  38.894  30.481  1.00  0.00           H
ATOM   2435  HB3 LYS   159      65.529  40.093  30.568  1.00  0.00           H
ATOM   2436  CG  LYS   159      67.243  40.708  29.408  1.00  0.00           C
ATOM   2437  HG2 LYS   159      67.041  41.775  29.499  1.00  0.00           H
ATOM   2438  HG3 LYS   159      68.322  40.549  29.418  1.00  0.00           H
ATOM   2439  CD  LYS   159      66.667  40.219  28.073  1.00  0.00           C
ATOM   2440  HD2 LYS   159      66.834  39.143  27.980  1.00  0.00           H
ATOM   2441  HD3 LYS   159      65.595  40.420  28.062  1.00  0.00           H
ATOM   2442  CE  LYS   159      67.339  40.950  26.904  1.00  0.00           C
ATOM   2443  HE2 LYS   159      67.247  42.030  27.064  1.00  0.00           H
ATOM   2444  HE3 LYS   159      68.406  40.704  26.907  1.00  0.00           H
ATOM   2445  NZ  LYS   159      66.727  40.569  25.605  1.00  0.00           N
ATOM   2446  HZ1 LYS   159      65.754  40.849  25.572  1.00  0.00           H
ATOM   2447  HZ2 LYS   159      67.214  41.020  24.838  1.00  0.00           H
ATOM   2448  HZ3 LYS   159      66.774  39.566  25.471  1.00  0.00           H
ATOM   2449  C   LYS   159      66.679  41.872  32.256  1.00  0.00           C
ATOM   2450  O   LYS   159      67.376  42.819  31.902  1.00  0.00           O
ATOM   2451  N   VAL   160      65.533  42.042  32.921  1.00  0.00           N
ATOM   2452  H   VAL   160      64.974  41.223  33.127  1.00  0.00           H
ATOM   2453  CA  VAL   160      65.029  43.356  33.369  1.00  0.00           C
ATOM   2454  HA  VAL   160      65.002  44.035  32.516  1.00  0.00           H
ATOM   2455  CB  VAL   160      63.595  43.224  33.925  1.00  0.00           C
ATOM   2456  HB  VAL   160      63.490  42.278  34.454  1.00  0.00           H
ATOM   2457  CG1 VAL   160      63.170  44.345  34.879  1.00  0.00           C
ATOM   2458 HG11 VAL   160      63.320  45.313  34.404  1.00  0.00           H
ATOM   2459 HG12 VAL   160      63.749  44.307  35.802  1.00  0.00           H
ATOM   2460 HG13 VAL   160      62.118  44.238  35.142  1.00  0.00           H
ATOM   2461  CG2 VAL   160      62.610  43.243  32.755  1.00  0.00           C
ATOM   2462 HG21 VAL   160      61.596  43.092  33.124  1.00  0.00           H
ATOM   2463 HG22 VAL   160      62.664  44.208  32.251  1.00  0.00           H
ATOM   2464 HG23 VAL   160      62.848  42.450  32.051  1.00  0.00           H
ATOM   2465  C   VAL   160      65.970  44.001  34.384  1.00  0.00           C
ATOM   2466  O   VAL   160      66.343  45.159  34.207  1.00  0.00           O
ATOM   2467  N   LEU   161      66.393  43.250  35.407  1.00  0.00           N
ATOM   2468  H   LEU   161      66.047  42.303  35.495  1.00  0.00           H
ATOM   2469  CA  LEU   161      67.328  43.759  36.413  1.00  0.00           C
ATOM   2470  HA  LEU   161      66.937  44.694  36.814  1.00  0.00           H
ATOM   2471  CB  LEU   161      67.464  42.735  37.556  1.00  0.00           C
ATOM   2472  HB2 LEU   161      67.715  41.765  37.122  1.00  0.00           H
ATOM   2473  HB3 LEU   161      68.293  43.035  38.199  1.00  0.00           H
ATOM   2474  CG  LEU   161      66.201  42.585  38.426  1.00  0.00           C
ATOM   2475  HG  LEU   161      65.337  42.389  37.791  1.00  0.00           H
ATOM   2476  CD1 LEU   161      66.376  41.402  39.376  1.00  0.00           C
ATOM   2477 HD11 LEU   161      65.476  41.279  39.978  1.00  0.00           H
ATOM   2478 HD12 LEU   161      67.231  41.569  40.032  1.00  0.00           H
ATOM   2479 HD13 LEU   161      66.533  40.491  38.799  1.00  0.00           H
ATOM   2480  CD2 LEU   161      65.926  43.830  39.274  1.00  0.00           C
ATOM   2481 HD21 LEU   161      65.715  44.686  38.634  1.00  0.00           H
ATOM   2482 HD22 LEU   161      66.790  44.056  39.900  1.00  0.00           H
ATOM   2483 HD23 LEU   161      65.058  43.660  39.910  1.00  0.00           H
ATOM   2484  C   LEU   161      68.694  44.097  35.801  1.00  0.00           C
ATOM   2485  O   LEU   161      69.239  45.157  36.091  1.00  0.00           O
ATOM   2486  N   ASN   162      69.221  43.234  34.925  1.00  0.00           N
ATOM   2487  H   ASN   162      68.715  42.376  34.747  1.00  0.00           H
ATOM   2488  CA  ASN   162      70.527  43.420  34.279  1.00  0.00           C
ATOM   2489  HA  ASN   162      71.284  43.531  35.059  1.00  0.00           H
ATOM   2490  CB  ASN   162      70.827  42.155  33.452  1.00  0.00           C
ATOM   2491  HB2 ASN   162      70.300  41.303  33.873  1.00  0.00           H
ATOM   2492  HB3 ASN   162      70.484  42.283  32.426  1.00  0.00           H
ATOM   2493  CG  ASN   162      72.304  41.819  33.433  1.00  0.00           C
ATOM   2494  OD1 ASN   162      73.121  42.485  32.832  1.00  0.00           O
ATOM   2495  ND2 ASN   162      72.688  40.740  34.075  1.00  0.00           N
ATOM   2496 HD21 ASN   162      73.673  40.552  34.055  1.00  0.00           H
ATOM   2497 HD22 ASN   162      72.026  40.178  34.574  1.00  0.00           H
ATOM   2498  C   ASN   162      70.589  44.691  33.407  1.00  0.00           C
ATOM   2499  O   ASN   162      71.583  45.409  33.426  1.00  0.00           O
ATOM   2500  N   LEU   163      69.509  44.984  32.674  1.00  0.00           N
ATOM   2501  H   LEU   163      68.724  44.346  32.705  1.00  0.00           H
ATOM   2502  CA  LEU   163      69.367  46.198  31.859  1.00  0.00           C
ATOM   2503  HA  LEU   163      70.359  46.529  31.552  1.00  0.00           H
ATOM   2504  CB  LEU   163      68.562  45.846  30.591  1.00  0.00           C
ATOM   2505  HB2 LEU   163      67.590  45.467  30.905  1.00  0.00           H
ATOM   2506  HB3 LEU   163      68.404  46.759  30.014  1.00  0.00           H
ATOM   2507  CG  LEU   163      69.211  44.795  29.668  1.00  0.00           C
ATOM   2508  HG  LEU   163      69.350  43.860  30.209  1.00  0.00           H
ATOM   2509  CD1 LEU   163      68.285  44.521  28.478  1.00  0.00           C
ATOM   2510 HD11 LEU   163      68.149  45.438  27.905  1.00  0.00           H
ATOM   2511 HD12 LEU   163      68.727  43.755  27.845  1.00  0.00           H
ATOM   2512 HD13 LEU   163      67.317  44.184  28.849  1.00  0.00           H
ATOM   2513  CD2 LEU   163      70.565  45.245  29.114  1.00  0.00           C
ATOM   2514 HD21 LEU   163      70.468  46.215  28.624  1.00  0.00           H
ATOM   2515 HD22 LEU   163      71.284  45.329  29.930  1.00  0.00           H
ATOM   2516 HD23 LEU   163      70.945  44.511  28.406  1.00  0.00           H
ATOM   2517  C   LEU   163      68.769  47.400  32.627  1.00  0.00           C
ATOM   2518  O   LEU   163      68.552  48.453  32.030  1.00  0.00           O
ATOM   2519  N   VAL   164      68.503  47.249  33.932  1.00  0.00           N
ATOM   2520  H   VAL   164      68.772  46.372  34.357  1.00  0.00           H
ATOM   2521  CA  VAL   164      67.927  48.262  34.842  1.00  0.00           C
ATOM   2522  HA  VAL   164      67.632  47.709  35.733  1.00  0.00           H
ATOM   2523  CB  VAL   164      68.985  49.297  35.300  1.00  0.00           C
ATOM   2524  HB  VAL   164      69.114  50.052  34.524  1.00  0.00           H
ATOM   2525  CG1 VAL   164      68.579  49.992  36.612  1.00  0.00           C
ATOM   2526 HG11 VAL   164      69.341  50.717  36.896  1.00  0.00           H
ATOM   2527 HG12 VAL   164      67.637  50.524  36.491  1.00  0.00           H
ATOM   2528 HG13 VAL   164      68.470  49.253  37.406  1.00  0.00           H
ATOM   2529  CG2 VAL   164      70.359  48.659  35.573  1.00  0.00           C
ATOM   2530 HG21 VAL   164      71.048  49.403  35.971  1.00  0.00           H
ATOM   2531 HG22 VAL   164      70.256  47.840  36.287  1.00  0.00           H
ATOM   2532 HG23 VAL   164      70.787  48.271  34.648  1.00  0.00           H
ATOM   2533  C   VAL   164      66.620  48.884  34.303  1.00  0.00           C
ATOM   2534  O   VAL   164      66.372  50.086  34.420  1.00  0.00           O
ATOM   2535  N   LEU   165      65.776  48.068  33.663  1.00  0.00           N
ATOM   2536  H   LEU   165      65.993  47.078  33.660  1.00  0.00           H
ATOM   2537  CA  LEU   165      64.553  48.544  33.008  1.00  0.00           C
ATOM   2538  HA  LEU   165      64.774  49.530  32.604  1.00  0.00           H
ATOM   2539  CB  LEU   165      64.174  47.631  31.831  1.00  0.00           C
ATOM   2540  HB2 LEU   165      63.986  46.629  32.221  1.00  0.00           H
ATOM   2541  HB3 LEU   165      63.247  47.999  31.390  1.00  0.00           H
ATOM   2542  CG  LEU   165      65.237  47.544  30.722  1.00  0.00           C
ATOM   2543  HG  LEU   165      66.165  47.182  31.153  1.00  0.00           H
ATOM   2544  CD1 LEU   165      64.776  46.535  29.667  1.00  0.00           C
ATOM   2545 HD11 LEU   165      65.532  46.455  28.888  1.00  0.00           H
ATOM   2546 HD12 LEU   165      64.641  45.561  30.133  1.00  0.00           H
ATOM   2547 HD13 LEU   165      63.833  46.864  29.230  1.00  0.00           H
ATOM   2548  CD2 LEU   165      65.508  48.886  30.034  1.00  0.00           C
ATOM   2549 HD21 LEU   165      64.581  49.313  29.655  1.00  0.00           H
ATOM   2550 HD22 LEU   165      65.974  49.574  30.741  1.00  0.00           H
ATOM   2551 HD23 LEU   165      66.210  48.743  29.213  1.00  0.00           H
ATOM   2552  C   LEU   165      63.376  48.686  33.993  1.00  0.00           C
ATOM   2553  O   LEU   165      63.177  47.813  34.836  1.00  0.00           O
ATOM   2554  N   PRO   166      62.527  49.725  33.861  1.00  0.00           N
ATOM   2555  CD  PRO   166      62.669  50.857  32.954  1.00  0.00           C
ATOM   2556  HD2 PRO   166      62.806  50.530  31.922  1.00  0.00           H
ATOM   2557  HD3 PRO   166      63.516  51.468  33.272  1.00  0.00           H
ATOM   2558  CG  PRO   166      61.377  51.663  33.083  1.00  0.00           C
ATOM   2559  HG2 PRO   166      60.641  51.297  32.365  1.00  0.00           H
ATOM   2560  HG3 PRO   166      61.551  52.731  32.944  1.00  0.00           H
ATOM   2561  CB  PRO   166      60.916  51.344  34.505  1.00  0.00           C
ATOM   2562  HB2 PRO   166      59.842  51.492  34.627  1.00  0.00           H
ATOM   2563  HB3 PRO   166      61.466  51.966  35.213  1.00  0.00           H
ATOM   2564  CA  PRO   166      61.327  49.880  34.689  1.00  0.00           C
ATOM   2565  HA  PRO   166      61.573  49.704  35.737  1.00  0.00           H
ATOM   2566  C   PRO   166      60.180  48.927  34.300  1.00  0.00           C
ATOM   2567  O   PRO   166      59.253  48.738  35.082  1.00  0.00           O
ATOM   2568  N   ASN   167      60.203  48.354  33.089  1.00  0.00           N
ATOM   2569  H   ASN   167      61.004  48.541  32.503  1.00  0.00           H
ATOM   2570  CA  ASN   167      59.241  47.364  32.581  1.00  0.00           C
ATOM   2571  HA  ASN   167      59.051  46.628  33.365  1.00  0.00           H
ATOM   2572  CB  ASN   167      57.911  48.075  32.226  1.00  0.00           C
ATOM   2573  HB2 ASN   167      57.557  48.640  33.087  1.00  0.00           H
ATOM   2574  HB3 ASN   167      58.096  48.774  31.412  1.00  0.00           H
ATOM   2575  CG  ASN   167      56.798  47.115  31.823  1.00  0.00           C
ATOM   2576  OD1 ASN   167      56.688  46.004  32.313  1.00  0.00           O
ATOM   2577  ND2 ASN   167      55.972  47.484  30.871  1.00  0.00           N
ATOM   2578 HD21 ASN   167      55.301  46.802  30.571  1.00  0.00           H
ATOM   2579 HD22 ASN   167      56.037  48.404  30.474  1.00  0.00           H
ATOM   2580  C   ASN   167      59.833  46.629  31.357  1.00  0.00           C
ATOM   2581  O   ASN   167      60.763  47.128  30.724  1.00  0.00           O
ATOM   2582  N   LEU   168      59.259  45.477  30.993  1.00  0.00           N
ATOM   2583  H   LEU   168      58.478  45.149  31.551  1.00  0.00           H
ATOM   2584  CA  LEU   168      59.536  44.738  29.754  1.00  0.00           C
ATOM   2585  HA  LEU   168      59.697  45.470  28.962  1.00  0.00           H
ATOM   2586  CB  LEU   168      60.828  43.914  29.930  1.00  0.00           C
ATOM   2587  HB2 LEU   168      61.618  44.593  30.253  1.00  0.00           H
ATOM   2588  HB3 LEU   168      60.658  43.192  30.728  1.00  0.00           H
ATOM   2589  CG  LEU   168      61.348  43.157  28.692  1.00  0.00           C
ATOM   2590  HG  LEU   168      60.598  42.443  28.355  1.00  0.00           H
ATOM   2591  CD1 LEU   168      61.699  44.105  27.541  1.00  0.00           C
ATOM   2592 HD11 LEU   168      60.811  44.628  27.193  1.00  0.00           H
ATOM   2593 HD12 LEU   168      62.434  44.840  27.872  1.00  0.00           H
ATOM   2594 HD13 LEU   168      62.107  43.537  26.704  1.00  0.00           H
ATOM   2595  CD2 LEU   168      62.622  42.387  29.052  1.00  0.00           C
ATOM   2596 HD21 LEU   168      62.987  41.856  28.175  1.00  0.00           H
ATOM   2597 HD22 LEU   168      63.386  43.076  29.414  1.00  0.00           H
ATOM   2598 HD23 LEU   168      62.396  41.659  29.830  1.00  0.00           H
ATOM   2599  C   LEU   168      58.316  43.878  29.367  1.00  0.00           C
ATOM   2600  O   LEU   168      57.531  43.488  30.233  1.00  0.00           O
ATOM   2601  N   SER   169      58.129  43.628  28.068  1.00  0.00           N
ATOM   2602  H   SER   169      58.852  43.908  27.423  1.00  0.00           H
ATOM   2603  CA  SER   169      56.991  42.879  27.504  1.00  0.00           C
ATOM   2604  HA  SER   169      56.246  42.706  28.283  1.00  0.00           H
ATOM   2605  CB  SER   169      56.325  43.728  26.414  1.00  0.00           C
ATOM   2606  HB2 SER   169      55.974  44.664  26.854  1.00  0.00           H
ATOM   2607  HB3 SER   169      57.067  43.957  25.647  1.00  0.00           H
ATOM   2608  OG  SER   169      55.228  43.065  25.808  1.00  0.00           O
ATOM   2609  HG  SER   169      55.049  43.502  24.969  1.00  0.00           H
ATOM   2610  C   SER   169      57.399  41.509  26.945  1.00  0.00           C
ATOM   2611  O   SER   169      58.557  41.293  26.585  1.00  0.00           O
ATOM   2612  N   LEU   170      56.418  40.610  26.839  1.00  0.00           N
ATOM   2613  H   LEU   170      55.519  40.878  27.224  1.00  0.00           H
ATOM   2614  CA  LEU   170      56.511  39.255  26.281  1.00  0.00           C
ATOM   2615  HA  LEU   170      57.557  39.000  26.108  1.00  0.00           H
ATOM   2616  CB  LEU   170      55.928  38.292  27.331  1.00  0.00           C
ATOM   2617  HB2 LEU   170      54.863  38.506  27.420  1.00  0.00           H
ATOM   2618  HB3 LEU   170      56.024  37.271  26.961  1.00  0.00           H
ATOM   2619  CG  LEU   170      56.564  38.378  28.735  1.00  0.00           C
ATOM   2620  HG  LEU   170      56.530  39.396  29.119  1.00  0.00           H
ATOM   2621  CD1 LEU   170      55.791  37.490  29.700  1.00  0.00           C
ATOM   2622 HD11 LEU   170      54.789  37.891  29.819  1.00  0.00           H
ATOM   2623 HD12 LEU   170      55.737  36.480  29.299  1.00  0.00           H
ATOM   2624 HD13 LEU   170      56.272  37.477  30.677  1.00  0.00           H
ATOM   2625  CD2 LEU   170      58.015  37.919  28.720  1.00  0.00           C
ATOM   2626 HD21 LEU   170      58.421  37.928  29.729  1.00  0.00           H
ATOM   2627 HD22 LEU   170      58.076  36.910  28.312  1.00  0.00           H
ATOM   2628 HD23 LEU   170      58.599  38.596  28.100  1.00  0.00           H
ATOM   2629  C   LEU   170      55.777  39.091  24.929  1.00  0.00           C
ATOM   2630  O   LEU   170      55.751  38.005  24.357  1.00  0.00           O
ATOM   2631  N   GLY   171      55.139  40.158  24.435  1.00  0.00           N
ATOM   2632  H   GLY   171      55.232  41.017  24.954  1.00  0.00           H
ATOM   2633  CA  GLY   171      54.069  40.070  23.435  1.00  0.00           C
ATOM   2634  HA2 GLY   171      53.961  41.035  22.944  1.00  0.00           H
ATOM   2635  HA3 GLY   171      54.331  39.329  22.678  1.00  0.00           H
ATOM   2636  C   GLY   171      52.718  39.673  24.060  1.00  0.00           C
ATOM   2637  O   GLY   171      52.660  39.347  25.247  1.00  0.00           O
ATOM   2638  N   PRO   172      51.601  39.768  23.316  1.00  0.00           N
ATOM   2639  CD  PRO   172      51.515  40.246  21.943  1.00  0.00           C
ATOM   2640  HD2 PRO   172      52.231  39.734  21.299  1.00  0.00           H
ATOM   2641  HD3 PRO   172      51.688  41.322  21.924  1.00  0.00           H
ATOM   2642  CG  PRO   172      50.086  39.946  21.482  1.00  0.00           C
ATOM   2643  HG2 PRO   172      50.051  38.960  21.015  1.00  0.00           H
ATOM   2644  HG3 PRO   172      49.716  40.706  20.794  1.00  0.00           H
ATOM   2645  CB  PRO   172      49.290  39.926  22.788  1.00  0.00           C
ATOM   2646  HB2 PRO   172      48.378  39.334  22.698  1.00  0.00           H
ATOM   2647  HB3 PRO   172      49.051  40.949  23.086  1.00  0.00           H
ATOM   2648  CA  PRO   172      50.285  39.319  23.782  1.00  0.00           C
ATOM   2649  HA  PRO   172      50.080  39.704  24.782  1.00  0.00           H
ATOM   2650  C   PRO   172      50.192  37.784  23.802  1.00  0.00           C
ATOM   2651  O   PRO   172      50.901  37.114  23.054  1.00  0.00           O
ATOM   2652  N   ILE   173      49.292  37.233  24.621  1.00  0.00           N
ATOM   2653  H   ILE   173      48.731  37.845  25.191  1.00  0.00           H
ATOM   2654  CA  ILE   173      49.007  35.785  24.672  1.00  0.00           C
ATOM   2655  HA  ILE   173      49.949  35.250  24.778  1.00  0.00           H
ATOM   2656  CB  ILE   173      48.117  35.442  25.895  1.00  0.00           C
ATOM   2657  HB  ILE   173      47.191  36.015  25.809  1.00  0.00           H
ATOM   2658  CG2 ILE   173      47.746  33.944  25.922  1.00  0.00           C
ATOM   2659 HG21 ILE   173      47.089  33.716  26.759  1.00  0.00           H
ATOM   2660 HG22 ILE   173      47.206  33.659  25.018  1.00  0.00           H
ATOM   2661 HG23 ILE   173      48.648  33.333  26.001  1.00  0.00           H
ATOM   2662  CG1 ILE   173      48.815  35.844  27.219  1.00  0.00           C
ATOM   2663 HG12 ILE   173      49.681  35.202  27.376  1.00  0.00           H
ATOM   2664 HG13 ILE   173      49.174  36.871  27.150  1.00  0.00           H
ATOM   2665  CD1 ILE   173      47.902  35.782  28.451  1.00  0.00           C
ATOM   2666 HD11 ILE   173      47.024  36.411  28.299  1.00  0.00           H
ATOM   2667 HD12 ILE   173      47.585  34.759  28.644  1.00  0.00           H
ATOM   2668 HD13 ILE   173      48.448  36.142  29.323  1.00  0.00           H
ATOM   2669  C   ILE   173      48.350  35.331  23.358  1.00  0.00           C
ATOM   2670  O   ILE   173      47.358  35.929  22.933  1.00  0.00           O
ATOM   2671  N   ASP   174      48.857  34.266  22.731  1.00  0.00           N
ATOM   2672  H   ASP   174      49.680  33.823  23.104  1.00  0.00           H
ATOM   2673  CA  ASP   174      48.245  33.702  21.524  1.00  0.00           C
ATOM   2674  HA  ASP   174      48.104  34.507  20.802  1.00  0.00           H
ATOM   2675  CB  ASP   174      49.175  32.663  20.878  1.00  0.00           C
ATOM   2676  HB2 ASP   174      50.081  33.162  20.531  1.00  0.00           H
ATOM   2677  HB3 ASP   174      49.458  31.924  21.631  1.00  0.00           H
ATOM   2678  CG  ASP   174      48.516  31.937  19.696  1.00  0.00           C
ATOM   2679  OD1 ASP   174      47.605  32.513  19.061  1.00  0.00           O
ATOM   2680  OD2 ASP   174      48.850  30.758  19.466  1.00  0.00           O
ATOM   2681  C   ASP   174      46.869  33.080  21.822  1.00  0.00           C
ATOM   2682  O   ASP   174      46.750  32.130  22.598  1.00  0.00           O
ATOM   2683  N   SER   175      45.832  33.573  21.142  1.00  0.00           N
ATOM   2684  H   SER   175      46.006  34.360  20.538  1.00  0.00           H
ATOM   2685  CA  SER   175      44.481  33.015  21.225  1.00  0.00           C
ATOM   2686  HA  SER   175      44.203  32.992  22.276  1.00  0.00           H
ATOM   2687  CB  SER   175      43.497  33.963  20.532  1.00  0.00           C
ATOM   2688  HB2 SER   175      42.477  33.606  20.682  1.00  0.00           H
ATOM   2689  HB3 SER   175      43.583  34.948  20.993  1.00  0.00           H
ATOM   2690  OG  SER   175      43.750  34.088  19.145  1.00  0.00           O
ATOM   2691  HG  SER   175      44.697  33.980  18.994  1.00  0.00           H
ATOM   2692  C   SER   175      44.369  31.567  20.709  1.00  0.00           C
ATOM   2693  O   SER   175      43.518  30.830  21.203  1.00  0.00           O
ATOM   2694  N   SER   176      45.220  31.107  19.782  1.00  0.00           N
ATOM   2695  H   SER   176      45.980  31.705  19.458  1.00  0.00           H
ATOM   2696  CA  SER   176      45.122  29.744  19.224  1.00  0.00           C
ATOM   2697  HA  SER   176      44.112  29.628  18.830  1.00  0.00           H
ATOM   2698  CB  SER   176      46.087  29.556  18.042  1.00  0.00           C
ATOM   2699  HB2 SER   176      45.622  28.868  17.335  1.00  0.00           H
ATOM   2700  HB3 SER   176      46.250  30.507  17.534  1.00  0.00           H
ATOM   2701  OG  SER   176      47.330  28.995  18.420  1.00  0.00           O
ATOM   2702  HG  SER   176      47.918  29.719  18.773  1.00  0.00           H
ATOM   2703  C   SER   176      45.312  28.626  20.261  1.00  0.00           C
ATOM   2704  O   SER   176      44.801  27.523  20.082  1.00  0.00           O
ATOM   2705  N   VAL   177      45.997  28.897  21.380  1.00  0.00           N
ATOM   2706  H   VAL   177      46.415  29.817  21.460  1.00  0.00           H
ATOM   2707  CA  VAL   177      46.215  27.923  22.470  1.00  0.00           C
ATOM   2708  HA  VAL   177      46.435  26.957  22.015  1.00  0.00           H
ATOM   2709  CB  VAL   177      47.428  28.341  23.330  1.00  0.00           C
ATOM   2710  HB  VAL   177      47.158  29.202  23.945  1.00  0.00           H
ATOM   2711  CG1 VAL   177      47.877  27.199  24.248  1.00  0.00           C
ATOM   2712 HG11 VAL   177      48.056  26.304  23.653  1.00  0.00           H
ATOM   2713 HG12 VAL   177      48.791  27.479  24.774  1.00  0.00           H
ATOM   2714 HG13 VAL   177      47.109  26.985  24.988  1.00  0.00           H
ATOM   2715  CG2 VAL   177      48.654  28.722  22.484  1.00  0.00           C
ATOM   2716 HG21 VAL   177      48.457  29.635  21.922  1.00  0.00           H
ATOM   2717 HG22 VAL   177      49.512  28.917  23.127  1.00  0.00           H
ATOM   2718 HG23 VAL   177      48.897  27.924  21.784  1.00  0.00           H
ATOM   2719  C   VAL   177      44.962  27.732  23.347  1.00  0.00           C
ATOM   2720  O   VAL   177      44.805  26.712  24.021  1.00  0.00           O
ATOM   2721  N   LEU   178      44.048  28.710  23.327  1.00  0.00           N
ATOM   2722  H   LEU   178      44.180  29.475  22.673  1.00  0.00           H
ATOM   2723  CA  LEU   178      42.867  28.742  24.186  1.00  0.00           C
ATOM   2724  HA  LEU   178      43.183  28.584  25.217  1.00  0.00           H
ATOM   2725  CB  LEU   178      42.184  30.120  24.086  1.00  0.00           C
ATOM   2726  HB2 LEU   178      41.803  30.251  23.071  1.00  0.00           H
ATOM   2727  HB3 LEU   178      41.325  30.136  24.756  1.00  0.00           H
ATOM   2728  CG  LEU   178      43.094  31.315  24.428  1.00  0.00           C
ATOM   2729  HG  LEU   178      43.973  31.309  23.786  1.00  0.00           H
ATOM   2730  CD1 LEU   178      42.325  32.614  24.194  1.00  0.00           C
ATOM   2731 HD11 LEU   178      41.970  32.661  23.164  1.00  0.00           H
ATOM   2732 HD12 LEU   178      41.472  32.668  24.869  1.00  0.00           H
ATOM   2733 HD13 LEU   178      42.986  33.461  24.380  1.00  0.00           H
ATOM   2734  CD2 LEU   178      43.558  31.296  25.885  1.00  0.00           C
ATOM   2735 HD21 LEU   178      42.702  31.348  26.556  1.00  0.00           H
ATOM   2736 HD22 LEU   178      44.106  30.381  26.089  1.00  0.00           H
ATOM   2737 HD23 LEU   178      44.215  32.147  26.072  1.00  0.00           H
ATOM   2738  C   LEU   178      41.871  27.629  23.849  1.00  0.00           C
ATOM   2739  O   LEU   178      41.312  27.041  24.773  1.00  0.00           O
ATOM   2740  N   SER   179      41.642  27.330  22.564  1.00  0.00           N
ATOM   2741  H   SER   179      42.165  27.814  21.845  1.00  0.00           H
ATOM   2742  CA  SER   179      40.584  26.397  22.153  1.00  0.00           C
ATOM   2743  HA  SER   179      40.568  25.564  22.855  1.00  0.00           H
ATOM   2744  CB  SER   179      39.226  27.096  22.241  1.00  0.00           C
ATOM   2745  HB2 SER   179      39.057  27.436  23.263  1.00  0.00           H
ATOM   2746  HB3 SER   179      39.203  27.956  21.568  1.00  0.00           H
ATOM   2747  OG  SER   179      38.208  26.190  21.884  1.00  0.00           O
ATOM   2748  HG  SER   179      37.387  26.529  22.299  1.00  0.00           H
ATOM   2749  C   SER   179      40.740  25.825  20.739  1.00  0.00           C
ATOM   2750  O   SER   179      41.049  26.542  19.790  1.00  0.00           O
ATOM   2751  N   ARG   180      40.411  24.534  20.585  1.00  0.00           N
ATOM   2752  H   ARG   180      40.202  24.000  21.421  1.00  0.00           H
ATOM   2753  CA  ARG   180      40.200  23.865  19.287  1.00  0.00           C
ATOM   2754  HA  ARG   180      41.050  24.072  18.633  1.00  0.00           H
ATOM   2755  CB  ARG   180      40.115  22.344  19.529  1.00  0.00           C
ATOM   2756  HB2 ARG   180      39.289  22.151  20.213  1.00  0.00           H
ATOM   2757  HB3 ARG   180      39.897  21.850  18.581  1.00  0.00           H
ATOM   2758  CG  ARG   180      41.400  21.722  20.110  1.00  0.00           C
ATOM   2759  HG2 ARG   180      42.228  21.913  19.426  1.00  0.00           H
ATOM   2760  HG3 ARG   180      41.641  22.186  21.066  1.00  0.00           H
ATOM   2761  CD  ARG   180      41.276  20.203  20.320  1.00  0.00           C
ATOM   2762  HD2 ARG   180      41.052  19.727  19.364  1.00  0.00           H
ATOM   2763  HD3 ARG   180      42.239  19.835  20.672  1.00  0.00           H
ATOM   2764  NE  ARG   180      40.221  19.863  21.294  1.00  0.00           N
ATOM   2765  HE  ARG   180      39.723  20.655  21.713  1.00  0.00           H
ATOM   2766  CZ  ARG   180      39.881  18.683  21.775  1.00  0.00           C
ATOM   2767  NH1 ARG   180      40.602  17.612  21.606  1.00  0.00           N
ATOM   2768 HH11 ARG   180      41.545  17.790  21.297  1.00  0.00           H
ATOM   2769 HH12 ARG   180      40.427  16.795  22.180  1.00  0.00           H
ATOM   2770  NH2 ARG   180      38.791  18.603  22.470  1.00  0.00           N
ATOM   2771 HH21 ARG   180      38.292  19.485  22.630  1.00  0.00           H
ATOM   2772 HH22 ARG   180      38.481  17.729  22.847  1.00  0.00           H
ATOM   2773  C   ARG   180      38.950  24.363  18.528  1.00  0.00           C
ATOM   2774  O   ARG   180      38.795  24.048  17.349  1.00  0.00           O
ATOM   2775  N   ASN   181      38.040  25.105  19.167  1.00  0.00           N
ATOM   2776  H   ASN   181      38.236  25.382  20.123  1.00  0.00           H
ATOM   2777  CA  ASN   181      36.884  25.721  18.508  1.00  0.00           C
ATOM   2778  HA  ASN   181      36.575  25.102  17.664  1.00  0.00           H
ATOM   2779  CB  ASN   181      35.716  25.784  19.502  1.00  0.00           C
ATOM   2780  HB2 ASN   181      35.521  24.777  19.845  1.00  0.00           H
ATOM   2781  HB3 ASN   181      36.003  26.390  20.362  1.00  0.00           H
ATOM   2782  CG  ASN   181      34.421  26.351  18.946  1.00  0.00           C
ATOM   2783  OD1 ASN   181      34.297  26.724  17.786  1.00  0.00           O
ATOM   2784  ND2 ASN   181      33.407  26.422  19.775  1.00  0.00           N
ATOM   2785 HD21 ASN   181      32.539  26.798  19.438  1.00  0.00           H
ATOM   2786 HD22 ASN   181      33.520  26.056  20.716  1.00  0.00           H
ATOM   2787  C   ASN   181      37.243  27.113  17.979  1.00  0.00           C
ATOM   2788  O   ASN   181      37.357  28.065  18.753  1.00  0.00           O
ATOM   2789  N   LYS   182      37.344  27.266  16.649  1.00  0.00           N
ATOM   2790  H   LYS   182      37.277  26.447  16.059  1.00  0.00           H
ATOM   2791  CA  LYS   182      37.644  28.575  16.041  1.00  0.00           C
ATOM   2792  HA  LYS   182      38.585  28.918  16.472  1.00  0.00           H
ATOM   2793  CB  LYS   182      37.835  28.442  14.519  1.00  0.00           C
ATOM   2794  HB2 LYS   182      38.346  27.505  14.294  1.00  0.00           H
ATOM   2795  HB3 LYS   182      36.859  28.435  14.028  1.00  0.00           H
ATOM   2796  CG  LYS   182      38.692  29.600  13.977  1.00  0.00           C
ATOM   2797  HG2 LYS   182      38.268  30.546  14.304  1.00  0.00           H
ATOM   2798  HG3 LYS   182      39.702  29.512  14.379  1.00  0.00           H
ATOM   2799  CD  LYS   182      38.757  29.606  12.444  1.00  0.00           C
ATOM   2800  HD2 LYS   182      39.065  28.618  12.099  1.00  0.00           H
ATOM   2801  HD3 LYS   182      37.762  29.812  12.045  1.00  0.00           H
ATOM   2802  CE  LYS   182      39.752  30.643  11.895  1.00  0.00           C
ATOM   2803  HE2 LYS   182      40.753  30.407  12.268  1.00  0.00           H
ATOM   2804  HE3 LYS   182      39.762  30.555  10.807  1.00  0.00           H
ATOM   2805  NZ  LYS   182      39.390  32.031  12.267  1.00  0.00           N
ATOM   2806  HZ1 LYS   182      38.383  32.209  12.212  1.00  0.00           H
ATOM   2807  HZ2 LYS   182      39.509  32.220  13.267  1.00  0.00           H
ATOM   2808  HZ3 LYS   182      39.880  32.749  11.762  1.00  0.00           H
ATOM   2809  C   LYS   182      36.601  29.649  16.393  1.00  0.00           C
ATOM   2810  O   LYS   182      36.963  30.814  16.491  1.00  0.00           O
ATOM   2811  N   THR   183      35.347  29.270  16.660  1.00  0.00           N
ATOM   2812  H   THR   183      35.117  28.287  16.609  1.00  0.00           H
ATOM   2813  CA  THR   183      34.261  30.226  16.945  1.00  0.00           C
ATOM   2814  HA  THR   183      34.158  30.889  16.085  1.00  0.00           H
ATOM   2815  CB  THR   183      32.914  29.517  17.165  1.00  0.00           C
ATOM   2816  HB  THR   183      32.888  29.091  18.168  1.00  0.00           H
ATOM   2817  CG2 THR   183      31.727  30.463  17.001  1.00  0.00           C
ATOM   2818 HG21 THR   183      31.733  30.891  15.999  1.00  0.00           H
ATOM   2819 HG22 THR   183      30.798  29.912  17.149  1.00  0.00           H
ATOM   2820 HG23 THR   183      31.781  31.266  17.735  1.00  0.00           H
ATOM   2821  OG1 THR   183      32.736  28.469  16.240  1.00  0.00           O
ATOM   2822  HG1 THR   183      33.206  27.705  16.604  1.00  0.00           H
ATOM   2823  C   THR   183      34.564  31.103  18.163  1.00  0.00           C
ATOM   2824  O   THR   183      34.396  32.315  18.095  1.00  0.00           O
ATOM   2825  N   GLU   184      35.060  30.529  19.267  1.00  0.00           N
ATOM   2826  H   GLU   184      35.268  29.541  19.256  1.00  0.00           H
ATOM   2827  CA  GLU   184      35.467  31.313  20.445  1.00  0.00           C
ATOM   2828  HA  GLU   184      34.825  32.185  20.515  1.00  0.00           H
ATOM   2829  CB  GLU   184      35.260  30.530  21.752  1.00  0.00           C
ATOM   2830  HB2 GLU   184      35.487  29.478  21.575  1.00  0.00           H
ATOM   2831  HB3 GLU   184      35.944  30.887  22.520  1.00  0.00           H
ATOM   2832  CG  GLU   184      33.815  30.657  22.274  1.00  0.00           C
ATOM   2833  HG2 GLU   184      33.116  30.591  21.436  1.00  0.00           H
ATOM   2834  HG3 GLU   184      33.621  29.793  22.916  1.00  0.00           H
ATOM   2835  CD  GLU   184      33.506  31.924  23.106  1.00  0.00           C
ATOM   2836  OE1 GLU   184      32.365  32.030  23.598  1.00  0.00           O
ATOM   2837  OE2 GLU   184      34.398  32.748  23.440  1.00  0.00           O
ATOM   2838  C   GLU   184      36.885  31.882  20.326  1.00  0.00           C
ATOM   2839  O   GLU   184      37.191  32.829  21.036  1.00  0.00           O
ATOM   2840  N   VAL   185      37.738  31.405  19.410  1.00  0.00           N
ATOM   2841  H   VAL   185      37.457  30.618  18.840  1.00  0.00           H
ATOM   2842  CA  VAL   185      39.008  32.101  19.092  1.00  0.00           C
ATOM   2843  HA  VAL   185      39.502  32.367  20.025  1.00  0.00           H
ATOM   2844  CB  VAL   185      39.972  31.191  18.299  1.00  0.00           C
ATOM   2845  HB  VAL   185      39.468  30.826  17.406  1.00  0.00           H
ATOM   2846  CG1 VAL   185      41.249  31.918  17.860  1.00  0.00           C
ATOM   2847 HG11 VAL   185      41.009  32.707  17.146  1.00  0.00           H
ATOM   2848 HG12 VAL   185      41.747  32.350  18.726  1.00  0.00           H
ATOM   2849 HG13 VAL   185      41.927  31.216  17.376  1.00  0.00           H
ATOM   2850  CG2 VAL   185      40.394  29.987  19.153  1.00  0.00           C
ATOM   2851 HG21 VAL   185      41.053  29.333  18.581  1.00  0.00           H
ATOM   2852 HG22 VAL   185      40.922  30.324  20.045  1.00  0.00           H
ATOM   2853 HG23 VAL   185      39.524  29.404  19.451  1.00  0.00           H
ATOM   2854  C   VAL   185      38.729  33.414  18.347  1.00  0.00           C
ATOM   2855  O   VAL   185      39.292  34.461  18.671  1.00  0.00           O
ATOM   2856  N   ASP   186      37.809  33.385  17.387  1.00  0.00           N
ATOM   2857  H   ASP   186      37.422  32.485  17.122  1.00  0.00           H
ATOM   2858  CA  ASP   186      37.397  34.552  16.613  1.00  0.00           C
ATOM   2859  HA  ASP   186      38.289  35.100  16.307  1.00  0.00           H
ATOM   2860  CB  ASP   186      36.676  34.101  15.332  1.00  0.00           C
ATOM   2861  HB2 ASP   186      35.819  33.480  15.600  1.00  0.00           H
ATOM   2862  HB3 ASP   186      36.304  34.987  14.813  1.00  0.00           H
ATOM   2863  CG  ASP   186      37.587  33.321  14.370  1.00  0.00           C
ATOM   2864  OD1 ASP   186      37.115  32.932  13.275  1.00  0.00           O
ATOM   2865  OD2 ASP   186      38.799  33.141  14.635  1.00  0.00           O
ATOM   2866  C   ASP   186      36.555  35.511  17.461  1.00  0.00           C
ATOM   2867  O   ASP   186      36.794  36.719  17.425  1.00  0.00           O
ATOM   2868  N   ILE   187      35.652  35.001  18.308  1.00  0.00           N
ATOM   2869  H   ILE   187      35.437  34.010  18.253  1.00  0.00           H
ATOM   2870  CA  ILE   187      34.961  35.827  19.310  1.00  0.00           C
ATOM   2871  HA  ILE   187      34.556  36.697  18.795  1.00  0.00           H
ATOM   2872  CB  ILE   187      33.760  35.077  19.934  1.00  0.00           C
ATOM   2873  HB  ILE   187      34.105  34.099  20.253  1.00  0.00           H
ATOM   2874  CG2 ILE   187      33.191  35.794  21.173  1.00  0.00           C
ATOM   2875 HG21 ILE   187      33.949  35.862  21.948  1.00  0.00           H
ATOM   2876 HG22 ILE   187      32.858  36.799  20.907  1.00  0.00           H
ATOM   2877 HG23 ILE   187      32.356  35.230  21.588  1.00  0.00           H
ATOM   2878  CG1 ILE   187      32.643  34.902  18.878  1.00  0.00           C
ATOM   2879 HG12 ILE   187      32.173  35.866  18.678  1.00  0.00           H
ATOM   2880 HG13 ILE   187      33.076  34.553  17.941  1.00  0.00           H
ATOM   2881  CD1 ILE   187      31.562  33.890  19.283  1.00  0.00           C
ATOM   2882 HD11 ILE   187      30.903  33.711  18.434  1.00  0.00           H
ATOM   2883 HD12 ILE   187      32.024  32.947  19.580  1.00  0.00           H
ATOM   2884 HD13 ILE   187      30.964  34.277  20.108  1.00  0.00           H
ATOM   2885  C   ILE   187      35.950  36.371  20.357  1.00  0.00           C
ATOM   2886  O   ILE   187      35.827  37.533  20.735  1.00  0.00           O
ATOM   2887  N   TYR   188      36.973  35.623  20.794  1.00  0.00           N
ATOM   2888  H   TYR   188      37.038  34.652  20.507  1.00  0.00           H
ATOM   2889  CA  TYR   188      38.024  36.143  21.688  1.00  0.00           C
ATOM   2890  HA  TYR   188      37.546  36.554  22.577  1.00  0.00           H
ATOM   2891  CB  TYR   188      38.966  35.012  22.138  1.00  0.00           C
ATOM   2892  HB2 TYR   188      38.369  34.260  22.654  1.00  0.00           H
ATOM   2893  HB3 TYR   188      39.405  34.541  21.260  1.00  0.00           H
ATOM   2894  CG  TYR   188      40.092  35.417  23.075  1.00  0.00           C
ATOM   2895  CD1 TYR   188      39.925  35.266  24.465  1.00  0.00           C
ATOM   2896  HD1 TYR   188      38.992  34.883  24.855  1.00  0.00           H
ATOM   2897  CE1 TYR   188      40.962  35.618  25.349  1.00  0.00           C
ATOM   2898  HE1 TYR   188      40.833  35.507  26.417  1.00  0.00           H
ATOM   2899  CZ  TYR   188      42.179  36.120  24.845  1.00  0.00           C
ATOM   2900  OH  TYR   188      43.178  36.448  25.705  1.00  0.00           O
ATOM   2901  HH  TYR   188      43.764  37.123  25.358  1.00  0.00           H
ATOM   2902  CE2 TYR   188      42.358  36.254  23.449  1.00  0.00           C
ATOM   2903  HE2 TYR   188      43.305  36.602  23.062  1.00  0.00           H
ATOM   2904  CD2 TYR   188      41.315  35.903  22.566  1.00  0.00           C
ATOM   2905  HD2 TYR   188      41.456  35.994  21.496  1.00  0.00           H
ATOM   2906  C   TYR   188      38.812  37.284  21.035  1.00  0.00           C
ATOM   2907  O   TYR   188      39.200  38.227  21.720  1.00  0.00           O
ATOM   2908  N   ASN   189      39.025  37.255  19.718  1.00  0.00           N
ATOM   2909  H   ASN   189      38.764  36.418  19.209  1.00  0.00           H
ATOM   2910  CA  ASN   189      39.607  38.376  18.977  1.00  0.00           C
ATOM   2911  HA  ASN   189      40.366  38.839  19.600  1.00  0.00           H
ATOM   2912  CB  ASN   189      40.351  37.840  17.741  1.00  0.00           C
ATOM   2913  HB2 ASN   189      39.704  37.168  17.176  1.00  0.00           H
ATOM   2914  HB3 ASN   189      40.637  38.673  17.100  1.00  0.00           H
ATOM   2915  CG  ASN   189      41.635  37.127  18.154  1.00  0.00           C
ATOM   2916  OD1 ASN   189      42.422  37.641  18.935  1.00  0.00           O
ATOM   2917  ND2 ASN   189      41.845  35.907  17.728  1.00  0.00           N
ATOM   2918 HD21 ASN   189      42.626  35.403  18.132  1.00  0.00           H
ATOM   2919 HD22 ASN   189      41.112  35.398  17.265  1.00  0.00           H
ATOM   2920  C   ASN   189      38.607  39.518  18.697  1.00  0.00           C
ATOM   2921  O   ASN   189      39.031  40.668  18.622  1.00  0.00           O
ATOM   2922  N   SER   190      37.302  39.238  18.641  1.00  0.00           N
ATOM   2923  H   SER   190      37.032  38.263  18.653  1.00  0.00           H
ATOM   2924  CA  SER   190      36.230  40.238  18.454  1.00  0.00           C
ATOM   2925  HA  SER   190      36.549  40.973  17.712  1.00  0.00           H
ATOM   2926  CB  SER   190      34.967  39.546  17.933  1.00  0.00           C
ATOM   2927  HB2 SER   190      34.583  38.868  18.693  1.00  0.00           H
ATOM   2928  HB3 SER   190      34.207  40.301  17.730  1.00  0.00           H
ATOM   2929  OG  SER   190      35.221  38.826  16.743  1.00  0.00           O
ATOM   2930  HG  SER   190      35.825  38.086  16.935  1.00  0.00           H
ATOM   2931  C   SER   190      35.835  41.000  19.729  1.00  0.00           C
ATOM   2932  O   SER   190      35.341  42.122  19.651  1.00  0.00           O
ATOM   2933  N   ASP   191      35.993  40.383  20.902  1.00  0.00           N
ATOM   2934  H   ASP   191      36.311  39.420  20.891  1.00  0.00           H
ATOM   2935  CA  ASP   191      35.487  40.906  22.178  1.00  0.00           C
ATOM   2936  HA  ASP   191      34.413  41.041  22.077  1.00  0.00           H
ATOM   2937  CB  ASP   191      35.697  39.812  23.233  1.00  0.00           C
ATOM   2938  HB2 ASP   191      35.207  38.899  22.887  1.00  0.00           H
ATOM   2939  HB3 ASP   191      36.765  39.605  23.305  1.00  0.00           H
ATOM   2940  CG  ASP   191      35.165  40.125  24.634  1.00  0.00           C
ATOM   2941  OD1 ASP   191      34.846  39.139  25.341  1.00  0.00           O
ATOM   2942  OD2 ASP   191      35.125  41.302  25.051  1.00  0.00           O
ATOM   2943  C   ASP   191      36.141  42.253  22.575  1.00  0.00           C
ATOM   2944  O   ASP   191      37.359  42.307  22.768  1.00  0.00           O
ATOM   2945  N   PRO   192      35.378  43.355  22.723  1.00  0.00           N
ATOM   2946  CD  PRO   192      33.930  43.439  22.589  1.00  0.00           C
ATOM   2947  HD2 PRO   192      33.427  42.699  23.214  1.00  0.00           H
ATOM   2948  HD3 PRO   192      33.658  43.301  21.541  1.00  0.00           H
ATOM   2949  CG  PRO   192      33.547  44.848  23.038  1.00  0.00           C
ATOM   2950  HG2 PRO   192      33.388  44.862  24.117  1.00  0.00           H
ATOM   2951  HG3 PRO   192      32.663  45.214  22.514  1.00  0.00           H
ATOM   2952  CB  PRO   192      34.793  45.658  22.688  1.00  0.00           C
ATOM   2953  HB2 PRO   192      34.860  46.573  23.278  1.00  0.00           H
ATOM   2954  HB3 PRO   192      34.782  45.896  21.624  1.00  0.00           H
ATOM   2955  CA  PRO   192      35.942  44.685  22.979  1.00  0.00           C
ATOM   2956  HA  PRO   192      36.753  44.875  22.276  1.00  0.00           H
ATOM   2957  C   PRO   192      36.501  44.885  24.400  1.00  0.00           C
ATOM   2958  O   PRO   192      37.218  45.858  24.632  1.00  0.00           O
ATOM   2959  N   LEU   193      36.178  44.007  25.359  1.00  0.00           N
ATOM   2960  H   LEU   193      35.639  43.180  25.100  1.00  0.00           H
ATOM   2961  CA  LEU   193      36.558  44.144  26.771  1.00  0.00           C
ATOM   2962  HA  LEU   193      36.760  45.193  26.984  1.00  0.00           H
ATOM   2963  CB  LEU   193      35.376  43.679  27.640  1.00  0.00           C
ATOM   2964  HB2 LEU   193      35.191  42.646  27.378  1.00  0.00           H
ATOM   2965  HB3 LEU   193      35.676  43.723  28.687  1.00  0.00           H
ATOM   2966  CG  LEU   193      34.039  44.423  27.472  1.00  0.00           C
ATOM   2967  HG  LEU   193      33.669  44.288  26.457  1.00  0.00           H
ATOM   2968  CD1 LEU   193      33.002  43.845  28.442  1.00  0.00           C
ATOM   2969 HD11 LEU   193      33.376  43.904  29.463  1.00  0.00           H
ATOM   2970 HD12 LEU   193      32.071  44.407  28.358  1.00  0.00           H
ATOM   2971 HD13 LEU   193      32.815  42.805  28.181  1.00  0.00           H
ATOM   2972  CD2 LEU   193      34.186  45.920  27.745  1.00  0.00           C
ATOM   2973 HD21 LEU   193      34.799  46.371  26.965  1.00  0.00           H
ATOM   2974 HD22 LEU   193      33.206  46.399  27.727  1.00  0.00           H
ATOM   2975 HD23 LEU   193      34.656  46.073  28.715  1.00  0.00           H
ATOM   2976  C   LEU   193      37.838  43.370  27.151  1.00  0.00           C
ATOM   2977  O   LEU   193      38.408  43.636  28.211  1.00  0.00           O
ATOM   2978  N   ILE   194      38.281  42.414  26.320  1.00  0.00           N
ATOM   2979  H   ILE   194      37.760  42.261  25.465  1.00  0.00           H
ATOM   2980  CA  ILE   194      39.484  41.592  26.574  1.00  0.00           C
ATOM   2981  HA  ILE   194      39.430  41.242  27.605  1.00  0.00           H
ATOM   2982  CB  ILE   194      39.543  40.342  25.661  1.00  0.00           C
ATOM   2983  HB  ILE   194      39.433  40.666  24.625  1.00  0.00           H
ATOM   2984  CG2 ILE   194      40.875  39.562  25.778  1.00  0.00           C
ATOM   2985 HG21 ILE   194      40.862  38.680  25.141  1.00  0.00           H
ATOM   2986 HG22 ILE   194      41.716  40.169  25.448  1.00  0.00           H
ATOM   2987 HG23 ILE   194      41.032  39.241  26.809  1.00  0.00           H
ATOM   2988  CG1 ILE   194      38.366  39.415  26.016  1.00  0.00           C
ATOM   2989 HG12 ILE   194      38.442  39.108  27.060  1.00  0.00           H
ATOM   2990 HG13 ILE   194      37.438  39.966  25.901  1.00  0.00           H
ATOM   2991  CD1 ILE   194      38.295  38.165  25.136  1.00  0.00           C
ATOM   2992 HD11 ILE   194      38.787  37.342  25.649  1.00  0.00           H
ATOM   2993 HD12 ILE   194      38.775  38.345  24.178  1.00  0.00           H
ATOM   2994 HD13 ILE   194      37.262  37.902  24.942  1.00  0.00           H
ATOM   2995  C   ILE   194      40.772  42.411  26.455  1.00  0.00           C
ATOM   2996  O   ILE   194      40.955  43.203  25.529  1.00  0.00           O
ATOM   2997  N   CYS   195      41.714  42.165  27.364  1.00  0.00           N
ATOM   2998  H   CYS   195      41.521  41.455  28.064  1.00  0.00           H
ATOM   2999  CA  CYS   195      43.014  42.805  27.358  1.00  0.00           C
ATOM   3000  HA  CYS   195      42.851  43.880  27.276  1.00  0.00           H
ATOM   3001  CB  CYS   195      43.692  42.529  28.702  1.00  0.00           C
ATOM   3002  HB2 CYS   195      42.981  42.671  29.519  1.00  0.00           H
ATOM   3003  HB3 CYS   195      44.056  41.499  28.721  1.00  0.00           H
ATOM   3004  SG  CYS   195      45.075  43.681  28.891  1.00  0.00           S
ATOM   3005  HG  CYS   195      44.337  44.742  29.234  1.00  0.00           H
ATOM   3006  C   CYS   195      43.870  42.358  26.155  1.00  0.00           C
ATOM   3007  O   CYS   195      44.456  41.276  26.143  1.00  0.00           O
ATOM   3008  N   ARG   196      43.983  43.241  25.152  1.00  0.00           N
ATOM   3009  H   ARG   196      43.331  44.015  25.162  1.00  0.00           H
ATOM   3010  CA  ARG   196      44.883  43.119  23.982  1.00  0.00           C
ATOM   3011  HA  ARG   196      44.851  42.091  23.620  1.00  0.00           H
ATOM   3012  CB  ARG   196      44.408  44.086  22.873  1.00  0.00           C
ATOM   3013  HB2 ARG   196      44.530  45.110  23.231  1.00  0.00           H
ATOM   3014  HB3 ARG   196      45.047  43.967  21.996  1.00  0.00           H
ATOM   3015  CG  ARG   196      42.946  43.912  22.425  1.00  0.00           C
ATOM   3016  HG2 ARG   196      42.283  44.021  23.284  1.00  0.00           H
ATOM   3017  HG3 ARG   196      42.700  44.695  21.709  1.00  0.00           H
ATOM   3018  CD  ARG   196      42.711  42.552  21.765  1.00  0.00           C
ATOM   3019  HD2 ARG   196      43.198  42.533  20.787  1.00  0.00           H
ATOM   3020  HD3 ARG   196      43.149  41.777  22.393  1.00  0.00           H
ATOM   3021  NE  ARG   196      41.276  42.278  21.618  1.00  0.00           N
ATOM   3022  HE  ARG   196      40.636  43.054  21.643  1.00  0.00           H
ATOM   3023  CZ  ARG   196      40.729  41.083  21.608  1.00  0.00           C
ATOM   3024  NH1 ARG   196      41.432  39.987  21.542  1.00  0.00           N
ATOM   3025 HH11 ARG   196      42.423  40.020  21.396  1.00  0.00           H
ATOM   3026 HH12 ARG   196      40.937  39.106  21.604  1.00  0.00           H
ATOM   3027  NH2 ARG   196      39.448  40.946  21.700  1.00  0.00           N
ATOM   3028 HH21 ARG   196      38.820  41.727  21.864  1.00  0.00           H
ATOM   3029 HH22 ARG   196      39.062  40.015  21.695  1.00  0.00           H
ATOM   3030  C   ARG   196      46.371  43.375  24.282  1.00  0.00           C
ATOM   3031  O   ARG   196      47.193  43.338  23.369  1.00  0.00           O
ATOM   3032  N   ALA   197      46.717  43.728  25.523  1.00  0.00           N
ATOM   3033  H   ALA   197      46.035  43.629  26.254  1.00  0.00           H
ATOM   3034  CA  ALA   197      48.060  44.183  25.873  1.00  0.00           C
ATOM   3035  HA  ALA   197      48.333  44.982  25.180  1.00  0.00           H
ATOM   3036  CB  ALA   197      48.052  44.774  27.290  1.00  0.00           C
ATOM   3037  HB1 ALA   197      47.305  45.565  27.364  1.00  0.00           H
ATOM   3038  HB2 ALA   197      47.830  43.992  28.018  1.00  0.00           H
ATOM   3039  HB3 ALA   197      49.032  45.194  27.519  1.00  0.00           H
ATOM   3040  C   ALA   197      49.115  43.072  25.740  1.00  0.00           C
ATOM   3041  O   ALA   197      48.821  41.884  25.891  1.00  0.00           O
ATOM   3042  N   GLY   198      50.366  43.484  25.516  1.00  0.00           N
ATOM   3043  H   GLY   198      50.532  44.470  25.403  1.00  0.00           H
ATOM   3044  CA  GLY   198      51.519  42.605  25.696  1.00  0.00           C
ATOM   3045  HA2 GLY   198      51.362  41.705  25.109  1.00  0.00           H
ATOM   3046  HA3 GLY   198      52.429  43.095  25.356  1.00  0.00           H
ATOM   3047  C   GLY   198      51.682  42.222  27.167  1.00  0.00           C
ATOM   3048  O   GLY   198      51.651  43.093  28.040  1.00  0.00           O
ATOM   3049  N   LEU   199      51.833  40.926  27.447  1.00  0.00           N
ATOM   3050  H   LEU   199      51.937  40.265  26.682  1.00  0.00           H
ATOM   3051  CA  LEU   199      51.930  40.407  28.806  1.00  0.00           C
ATOM   3052  HA  LEU   199      51.053  40.750  29.354  1.00  0.00           H
ATOM   3053  CB  LEU   199      51.899  38.866  28.741  1.00  0.00           C
ATOM   3054  HB2 LEU   199      51.032  38.552  28.157  1.00  0.00           H
ATOM   3055  HB3 LEU   199      52.787  38.532  28.206  1.00  0.00           H
ATOM   3056  CG  LEU   199      51.852  38.153  30.106  1.00  0.00           C
ATOM   3057  HG  LEU   199      52.661  38.520  30.739  1.00  0.00           H
ATOM   3058  CD1 LEU   199      50.520  38.389  30.823  1.00  0.00           C
ATOM   3059 HD11 LEU   199      50.419  39.438  31.101  1.00  0.00           H
ATOM   3060 HD12 LEU   199      50.475  37.768  31.717  1.00  0.00           H
ATOM   3061 HD13 LEU   199      49.692  38.113  30.170  1.00  0.00           H
ATOM   3062  CD2 LEU   199      52.023  36.641  29.927  1.00  0.00           C
ATOM   3063 HD21 LEU   199      52.951  36.430  29.397  1.00  0.00           H
ATOM   3064 HD22 LEU   199      51.191  36.240  29.348  1.00  0.00           H
ATOM   3065 HD23 LEU   199      52.059  36.156  30.902  1.00  0.00           H
ATOM   3066  C   LEU   199      53.186  40.991  29.474  1.00  0.00           C
ATOM   3067  O   LEU   199      54.297  40.848  28.960  1.00  0.00           O
ATOM   3068  N   LYS   200      53.001  41.720  30.581  1.00  0.00           N
ATOM   3069  H   LYS   200      52.064  41.809  30.946  1.00  0.00           H
ATOM   3070  CA  LYS   200      54.088  42.458  31.243  1.00  0.00           C
ATOM   3071  HA  LYS   200      54.770  42.830  30.474  1.00  0.00           H
ATOM   3072  CB  LYS   200      53.545  43.667  32.018  1.00  0.00           C
ATOM   3073  HB2 LYS   200      52.971  43.325  32.881  1.00  0.00           H
ATOM   3074  HB3 LYS   200      54.401  44.239  32.382  1.00  0.00           H
ATOM   3075  CG  LYS   200      52.657  44.587  31.163  1.00  0.00           C
ATOM   3076  HG2 LYS   200      53.112  44.727  30.182  1.00  0.00           H
ATOM   3077  HG3 LYS   200      51.674  44.128  31.039  1.00  0.00           H
ATOM   3078  CD  LYS   200      52.511  45.954  31.838  1.00  0.00           C
ATOM   3079  HD2 LYS   200      52.215  45.830  32.878  1.00  0.00           H
ATOM   3080  HD3 LYS   200      53.485  46.444  31.832  1.00  0.00           H
ATOM   3081  CE  LYS   200      51.511  46.860  31.111  1.00  0.00           C
ATOM   3082  HE2 LYS   200      51.786  47.901  31.317  1.00  0.00           H
ATOM   3083  HE3 LYS   200      51.570  46.707  30.030  1.00  0.00           H
ATOM   3084  NZ  LYS   200      50.125  46.678  31.592  1.00  0.00           N
ATOM   3085  HZ1 LYS   200      50.097  46.640  32.600  1.00  0.00           H
ATOM   3086  HZ2 LYS   200      49.609  47.539  31.381  1.00  0.00           H
ATOM   3087  HZ3 LYS   200      49.613  45.883  31.223  1.00  0.00           H
ATOM   3088  C   LYS   200      54.903  41.545  32.158  1.00  0.00           C
ATOM   3089  O   LYS   200      54.328  40.735  32.889  1.00  0.00           O
ATOM   3090  N   VAL   201      56.227  41.718  32.181  1.00  0.00           N
ATOM   3091  H   VAL   201      56.632  42.392  31.537  1.00  0.00           H
ATOM   3092  CA  VAL   201      57.146  40.926  33.029  1.00  0.00           C
ATOM   3093  HA  VAL   201      57.000  39.869  32.803  1.00  0.00           H
ATOM   3094  CB  VAL   201      58.617  41.268  32.699  1.00  0.00           C
ATOM   3095  HB  VAL   201      58.735  42.352  32.677  1.00  0.00           H
ATOM   3096  CG1 VAL   201      59.625  40.698  33.707  1.00  0.00           C
ATOM   3097 HG11 VAL   201      59.515  41.191  34.674  1.00  0.00           H
ATOM   3098 HG12 VAL   201      59.472  39.625  33.832  1.00  0.00           H
ATOM   3099 HG13 VAL   201      60.643  40.869  33.355  1.00  0.00           H
ATOM   3100  CG2 VAL   201      58.996  40.698  31.324  1.00  0.00           C
ATOM   3101 HG21 VAL   201      58.316  41.054  30.552  1.00  0.00           H
ATOM   3102 HG22 VAL   201      58.957  39.611  31.352  1.00  0.00           H
ATOM   3103 HG23 VAL   201      60.010  40.998  31.061  1.00  0.00           H
ATOM   3104  C   VAL   201      56.829  41.078  34.524  1.00  0.00           C
ATOM   3105  O   VAL   201      56.851  40.088  35.255  1.00  0.00           O
ATOM   3106  N   CYS   202      56.415  42.267  34.978  1.00  0.00           N
ATOM   3107  H   CYS   202      56.357  43.050  34.342  1.00  0.00           H
ATOM   3108  CA  CYS   202      55.961  42.462  36.358  1.00  0.00           C
ATOM   3109  HA  CYS   202      56.758  42.148  37.035  1.00  0.00           H
ATOM   3110  CB  CYS   202      55.709  43.962  36.582  1.00  0.00           C
ATOM   3111  HB2 CYS   202      55.336  44.116  37.597  1.00  0.00           H
ATOM   3112  HB3 CYS   202      56.655  44.498  36.478  1.00  0.00           H
ATOM   3113  SG  CYS   202      54.513  44.629  35.382  1.00  0.00           S
ATOM   3114  HG  CYS   202      54.551  45.898  35.810  1.00  0.00           H
ATOM   3115  C   CYS   202      54.731  41.599  36.710  1.00  0.00           C
ATOM   3116  O   CYS   202      54.665  41.042  37.805  1.00  0.00           O
ATOM   3117  N   PHE   203      53.780  41.423  35.786  1.00  0.00           N
ATOM   3118  H   PHE   203      53.909  41.850  34.880  1.00  0.00           H
ATOM   3119  CA  PHE   203      52.614  40.559  36.001  1.00  0.00           C
ATOM   3120  HA  PHE   203      52.245  40.727  37.013  1.00  0.00           H
ATOM   3121  CB  PHE   203      51.501  40.962  35.025  1.00  0.00           C
ATOM   3122  HB2 PHE   203      51.342  42.040  35.098  1.00  0.00           H
ATOM   3123  HB3 PHE   203      51.827  40.749  34.006  1.00  0.00           H
ATOM   3124  CG  PHE   203      50.171  40.278  35.282  1.00  0.00           C
ATOM   3125  CD1 PHE   203      49.431  40.577  36.442  1.00  0.00           C
ATOM   3126  HD1 PHE   203      49.824  41.273  37.163  1.00  0.00           H
ATOM   3127  CE1 PHE   203      48.185  39.965  36.667  1.00  0.00           C
ATOM   3128  HE1 PHE   203      47.622  40.191  37.561  1.00  0.00           H
ATOM   3129  CZ  PHE   203      47.674  39.051  35.729  1.00  0.00           C
ATOM   3130  HZ  PHE   203      46.718  38.579  35.902  1.00  0.00           H
ATOM   3131  CE2 PHE   203      48.410  38.749  34.570  1.00  0.00           C
ATOM   3132  HE2 PHE   203      48.015  38.051  33.845  1.00  0.00           H
ATOM   3133  CD2 PHE   203      49.658  39.357  34.352  1.00  0.00           C
ATOM   3134  HD2 PHE   203      50.221  39.128  33.465  1.00  0.00           H
ATOM   3135  C   PHE   203      52.979  39.066  35.907  1.00  0.00           C
ATOM   3136  O   PHE   203      52.527  38.271  36.727  1.00  0.00           O
ATOM   3137  N   GLY   204      53.885  38.698  34.995  1.00  0.00           N
ATOM   3138  H   GLY   204      54.201  39.401  34.334  1.00  0.00           H
ATOM   3139  CA  GLY   204      54.452  37.347  34.892  1.00  0.00           C
ATOM   3140  HA2 GLY   204      53.670  36.643  34.616  1.00  0.00           H
ATOM   3141  HA3 GLY   204      55.209  37.345  34.109  1.00  0.00           H
ATOM   3142  C   GLY   204      55.107  36.858  36.192  1.00  0.00           C
ATOM   3143  O   GLY   204      54.938  35.697  36.563  1.00  0.00           O
ATOM   3144  N   ILE   205      55.767  37.749  36.939  1.00  0.00           N
ATOM   3145  H   ILE   205      55.928  38.675  36.555  1.00  0.00           H
ATOM   3146  CA  ILE   205      56.282  37.454  38.284  1.00  0.00           C
ATOM   3147  HA  ILE   205      56.883  36.546  38.232  1.00  0.00           H
ATOM   3148  CB  ILE   205      57.200  38.607  38.753  1.00  0.00           C
ATOM   3149  HB  ILE   205      56.675  39.547  38.582  1.00  0.00           H
ATOM   3150  CG2 ILE   205      57.516  38.515  40.258  1.00  0.00           C
ATOM   3151 HG21 ILE   205      58.228  39.286  40.549  1.00  0.00           H
ATOM   3152 HG22 ILE   205      56.611  38.671  40.846  1.00  0.00           H
ATOM   3153 HG23 ILE   205      57.933  37.535  40.493  1.00  0.00           H
ATOM   3154  CG1 ILE   205      58.509  38.617  37.926  1.00  0.00           C
ATOM   3155 HG12 ILE   205      59.170  37.823  38.276  1.00  0.00           H
ATOM   3156 HG13 ILE   205      58.286  38.421  36.877  1.00  0.00           H
ATOM   3157  CD1 ILE   205      59.254  39.958  37.980  1.00  0.00           C
ATOM   3158 HD11 ILE   205      60.109  39.924  37.306  1.00  0.00           H
ATOM   3159 HD12 ILE   205      58.593  40.764  37.662  1.00  0.00           H
ATOM   3160 HD13 ILE   205      59.613  40.159  38.988  1.00  0.00           H
ATOM   3161  C   ILE   205      55.138  37.168  39.275  1.00  0.00           C
ATOM   3162  O   ILE   205      55.222  36.219  40.052  1.00  0.00           O
ATOM   3163  N   GLN   206      54.042  37.936  39.241  1.00  0.00           N
ATOM   3164  H   GLN   206      54.006  38.690  38.568  1.00  0.00           H
ATOM   3165  CA  GLN   206      52.852  37.704  40.081  1.00  0.00           C
ATOM   3166  HA  GLN   206      53.176  37.635  41.120  1.00  0.00           H
ATOM   3167  CB  GLN   206      51.875  38.891  39.981  1.00  0.00           C
ATOM   3168  HB2 GLN   206      51.571  39.019  38.943  1.00  0.00           H
ATOM   3169  HB3 GLN   206      50.974  38.659  40.552  1.00  0.00           H
ATOM   3170  CG  GLN   206      52.453  40.226  40.488  1.00  0.00           C
ATOM   3171  HG2 GLN   206      53.427  40.409  40.039  1.00  0.00           H
ATOM   3172  HG3 GLN   206      51.791  41.026  40.161  1.00  0.00           H
ATOM   3173  CD  GLN   206      52.585  40.327  42.009  1.00  0.00           C
ATOM   3174  OE1 GLN   206      52.195  39.449  42.768  1.00  0.00           O
ATOM   3175  NE2 GLN   206      53.127  41.414  42.512  1.00  0.00           N
ATOM   3176 HE21 GLN   206      53.067  41.559  43.509  1.00  0.00           H
ATOM   3177 HE22 GLN   206      53.312  42.205  41.922  1.00  0.00           H
ATOM   3178  C   GLN   206      52.135  36.377  39.754  1.00  0.00           C
ATOM   3179  O   GLN   206      51.605  35.736  40.658  1.00  0.00           O
ATOM   3180  N   LEU   207      52.184  35.907  38.502  1.00  0.00           N
ATOM   3181  H   LEU   207      52.567  36.516  37.786  1.00  0.00           H
ATOM   3182  CA  LEU   207      51.718  34.567  38.108  1.00  0.00           C
ATOM   3183  HA  LEU   207      50.731  34.400  38.541  1.00  0.00           H
ATOM   3184  CB  LEU   207      51.598  34.494  36.571  1.00  0.00           C
ATOM   3185  HB2 LEU   207      52.588  34.650  36.145  1.00  0.00           H
ATOM   3186  HB3 LEU   207      51.280  33.487  36.299  1.00  0.00           H
ATOM   3187  CG  LEU   207      50.623  35.510  35.933  1.00  0.00           C
ATOM   3188  HG  LEU   207      50.868  36.518  36.247  1.00  0.00           H
ATOM   3189  CD1 LEU   207      50.730  35.441  34.407  1.00  0.00           C
ATOM   3190 HD11 LEU   207      50.061  36.176  33.959  1.00  0.00           H
ATOM   3191 HD12 LEU   207      51.748  35.664  34.093  1.00  0.00           H
ATOM   3192 HD13 LEU   207      50.458  34.445  34.061  1.00  0.00           H
ATOM   3193  CD2 LEU   207      49.169  35.230  36.307  1.00  0.00           C
ATOM   3194 HD21 LEU   207      48.521  35.962  35.825  1.00  0.00           H
ATOM   3195 HD22 LEU   207      48.882  34.234  35.978  1.00  0.00           H
ATOM   3196 HD23 LEU   207      49.037  35.320  37.384  1.00  0.00           H
ATOM   3197  C   LEU   207      52.631  33.446  38.656  1.00  0.00           C
ATOM   3198  O   LEU   207      52.142  32.405  39.096  1.00  0.00           O
ATOM   3199  N   LEU   208      53.951  33.676  38.723  1.00  0.00           N
ATOM   3200  H   LEU   208      54.307  34.544  38.335  1.00  0.00           H
ATOM   3201  CA  LEU   208      54.885  32.771  39.417  1.00  0.00           C
ATOM   3202  HA  LEU   208      54.661  31.755  39.107  1.00  0.00           H
ATOM   3203  CB  LEU   208      56.340  33.075  39.013  1.00  0.00           C
ATOM   3204  HB2 LEU   208      56.540  34.134  39.178  1.00  0.00           H
ATOM   3205  HB3 LEU   208      56.997  32.510  39.676  1.00  0.00           H
ATOM   3206  CG  LEU   208      56.709  32.721  37.559  1.00  0.00           C
ATOM   3207  HG  LEU   208      56.092  33.291  36.867  1.00  0.00           H
ATOM   3208  CD1 LEU   208      58.176  33.073  37.314  1.00  0.00           C
ATOM   3209 HD11 LEU   208      58.815  32.522  38.002  1.00  0.00           H
ATOM   3210 HD12 LEU   208      58.446  32.835  36.286  1.00  0.00           H
ATOM   3211 HD13 LEU   208      58.322  34.144  37.463  1.00  0.00           H
ATOM   3212  CD2 LEU   208      56.558  31.229  37.248  1.00  0.00           C
ATOM   3213 HD21 LEU   208      55.502  30.962  37.232  1.00  0.00           H
ATOM   3214 HD22 LEU   208      56.974  31.017  36.263  1.00  0.00           H
ATOM   3215 HD23 LEU   208      57.073  30.632  37.999  1.00  0.00           H
ATOM   3216  C   LEU   208      54.707  32.800  40.952  1.00  0.00           C
ATOM   3217  O   LEU   208      54.901  31.784  41.620  1.00  0.00           O
ATOM   3218  N   ASN   209      54.286  33.938  41.514  1.00  0.00           N
ATOM   3219  H   ASN   209      54.233  34.753  40.914  1.00  0.00           H
ATOM   3220  CA  ASN   209      53.890  34.086  42.920  1.00  0.00           C
ATOM   3221  HA  ASN   209      54.663  33.638  43.550  1.00  0.00           H
ATOM   3222  CB  ASN   209      53.786  35.599  43.223  1.00  0.00           C
ATOM   3223  HB2 ASN   209      54.337  36.158  42.471  1.00  0.00           H
ATOM   3224  HB3 ASN   209      52.748  35.928  43.172  1.00  0.00           H
ATOM   3225  CG  ASN   209      54.353  35.997  44.576  1.00  0.00           C
ATOM   3226  OD1 ASN   209      53.974  35.497  45.623  1.00  0.00           O
ATOM   3227  ND2 ASN   209      55.246  36.958  44.622  1.00  0.00           N
ATOM   3228 HD21 ASN   209      55.630  37.199  45.518  1.00  0.00           H
ATOM   3229 HD22 ASN   209      55.542  37.420  43.780  1.00  0.00           H
ATOM   3230  C   ASN   209      52.567  33.340  43.205  1.00  0.00           C
ATOM   3231  O   ASN   209      52.432  32.678  44.232  1.00  0.00           O
ATOM   3232  N   ALA   210      51.604  33.399  42.279  1.00  0.00           N
ATOM   3233  H   ALA   210      51.728  34.037  41.501  1.00  0.00           H
ATOM   3234  CA  ALA   210      50.316  32.716  42.387  1.00  0.00           C
ATOM   3235  HA  ALA   210      49.824  33.056  43.299  1.00  0.00           H
ATOM   3236  CB  ALA   210      49.439  33.123  41.200  1.00  0.00           C
ATOM   3237  HB1 ALA   210      49.363  34.208  41.152  1.00  0.00           H
ATOM   3238  HB2 ALA   210      49.864  32.754  40.268  1.00  0.00           H
ATOM   3239  HB3 ALA   210      48.441  32.701  41.320  1.00  0.00           H
ATOM   3240  C   ALA   210      50.467  31.189  42.480  1.00  0.00           C
ATOM   3241  O   ALA   210      49.907  30.593  43.399  1.00  0.00           O
ATOM   3242  N   VAL   211      51.275  30.562  41.608  1.00  0.00           N
ATOM   3243  H   VAL   211      51.704  31.101  40.864  1.00  0.00           H
ATOM   3244  CA  VAL   211      51.525  29.104  41.667  1.00  0.00           C
ATOM   3245  HA  VAL   211      50.558  28.600  41.669  1.00  0.00           H
ATOM   3246  CB  VAL   211      52.290  28.571  40.437  1.00  0.00           C
ATOM   3247  HB  VAL   211      52.434  27.503  40.565  1.00  0.00           H
ATOM   3248  CG1 VAL   211      51.494  28.805  39.146  1.00  0.00           C
ATOM   3249 HG11 VAL   211      51.373  29.871  38.959  1.00  0.00           H
ATOM   3250 HG12 VAL   211      52.007  28.349  38.302  1.00  0.00           H
ATOM   3251 HG13 VAL   211      50.508  28.353  39.244  1.00  0.00           H
ATOM   3252  CG2 VAL   211      53.681  29.174  40.250  1.00  0.00           C
ATOM   3253 HG21 VAL   211      54.300  28.989  41.126  1.00  0.00           H
ATOM   3254 HG22 VAL   211      54.164  28.724  39.384  1.00  0.00           H
ATOM   3255 HG23 VAL   211      53.577  30.241  40.089  1.00  0.00           H
ATOM   3256  C   VAL   211      52.228  28.688  42.965  1.00  0.00           C
ATOM   3257  O   VAL   211      51.907  27.645  43.527  1.00  0.00           O
ATOM   3258  N   SER   212      53.117  29.531  43.506  1.00  0.00           N
ATOM   3259  H   SER   212      53.354  30.368  42.991  1.00  0.00           H
ATOM   3260  CA  SER   212      53.759  29.304  44.810  1.00  0.00           C
ATOM   3261  HA  SER   212      54.216  28.313  44.807  1.00  0.00           H
ATOM   3262  CB  SER   212      54.868  30.346  45.003  1.00  0.00           C
ATOM   3263  HB2 SER   212      55.675  30.144  44.297  1.00  0.00           H
ATOM   3264  HB3 SER   212      54.475  31.341  44.798  1.00  0.00           H
ATOM   3265  OG  SER   212      55.375  30.336  46.320  1.00  0.00           O
ATOM   3266  HG  SER   212      55.637  29.435  46.540  1.00  0.00           H
ATOM   3267  C   SER   212      52.759  29.337  45.974  1.00  0.00           C
ATOM   3268  O   SER   212      52.768  28.454  46.834  1.00  0.00           O
ATOM   3269  N   ARG   213      51.853  30.323  45.993  1.00  0.00           N
ATOM   3270  H   ARG   213      51.910  31.028  45.263  1.00  0.00           H
ATOM   3271  CA  ARG   213      50.808  30.440  47.024  1.00  0.00           C
ATOM   3272  HA  ARG   213      51.271  30.357  48.008  1.00  0.00           H
ATOM   3273  CB  ARG   213      50.122  31.811  46.907  1.00  0.00           C
ATOM   3274  HB2 ARG   213      49.728  31.925  45.895  1.00  0.00           H
ATOM   3275  HB3 ARG   213      49.290  31.855  47.610  1.00  0.00           H
ATOM   3276  CG  ARG   213      51.074  32.975  47.228  1.00  0.00           C
ATOM   3277  HG2 ARG   213      51.319  32.963  48.291  1.00  0.00           H
ATOM   3278  HG3 ARG   213      52.001  32.864  46.670  1.00  0.00           H
ATOM   3279  CD  ARG   213      50.432  34.318  46.866  1.00  0.00           C
ATOM   3280  HD2 ARG   213      49.968  34.238  45.880  1.00  0.00           H
ATOM   3281  HD3 ARG   213      49.660  34.549  47.602  1.00  0.00           H
ATOM   3282  NE  ARG   213      51.444  35.385  46.814  1.00  0.00           N
ATOM   3283  HE  ARG   213      52.385  35.121  46.538  1.00  0.00           H
ATOM   3284  CZ  ARG   213      51.266  36.681  46.990  1.00  0.00           C
ATOM   3285  NH1 ARG   213      50.132  37.202  47.335  1.00  0.00           N
ATOM   3286 HH11 ARG   213      49.340  36.632  47.555  1.00  0.00           H
ATOM   3287 HH12 ARG   213      50.077  38.220  47.433  1.00  0.00           H
ATOM   3288  NH2 ARG   213      52.253  37.496  46.798  1.00  0.00           N
ATOM   3289 HH21 ARG   213      53.134  37.141  46.475  1.00  0.00           H
ATOM   3290 HH22 ARG   213      52.129  38.498  46.989  1.00  0.00           H
ATOM   3291  C   ARG   213      49.802  29.290  46.934  1.00  0.00           C
ATOM   3292  O   ARG   213      49.369  28.786  47.967  1.00  0.00           O
ATOM   3293  N   VAL   214      49.464  28.869  45.710  1.00  0.00           N
ATOM   3294  H   VAL   214      49.847  29.375  44.918  1.00  0.00           H
ATOM   3295  CA  VAL   214      48.619  27.701  45.430  1.00  0.00           C
ATOM   3296  HA  VAL   214      47.691  27.807  45.989  1.00  0.00           H
ATOM   3297  CB  VAL   214      48.249  27.634  43.934  1.00  0.00           C
ATOM   3298  HB  VAL   214      49.140  27.804  43.332  1.00  0.00           H
ATOM   3299  CG1 VAL   214      47.642  26.287  43.521  1.00  0.00           C
ATOM   3300 HG11 VAL   214      47.267  26.346  42.500  1.00  0.00           H
ATOM   3301 HG12 VAL   214      48.404  25.509  43.567  1.00  0.00           H
ATOM   3302 HG13 VAL   214      46.824  26.025  44.191  1.00  0.00           H
ATOM   3303  CG2 VAL   214      47.205  28.704  43.589  1.00  0.00           C
ATOM   3304 HG21 VAL   214      46.263  28.492  44.096  1.00  0.00           H
ATOM   3305 HG22 VAL   214      47.554  29.688  43.895  1.00  0.00           H
ATOM   3306 HG23 VAL   214      47.045  28.713  42.512  1.00  0.00           H
ATOM   3307  C   VAL   214      49.277  26.411  45.926  1.00  0.00           C
ATOM   3308  O   VAL   214      48.605  25.659  46.622  1.00  0.00           O
ATOM   3309  N   GLU   215      50.567  26.176  45.658  1.00  0.00           N
ATOM   3310  H   GLU   215      51.064  26.815  45.043  1.00  0.00           H
ATOM   3311  CA  GLU   215      51.315  25.029  46.197  1.00  0.00           C
ATOM   3312  HA  GLU   215      50.832  24.116  45.855  1.00  0.00           H
ATOM   3313  CB  GLU   215      52.745  25.045  45.623  1.00  0.00           C
ATOM   3314  HB2 GLU   215      52.656  24.933  44.541  1.00  0.00           H
ATOM   3315  HB3 GLU   215      53.212  26.012  45.806  1.00  0.00           H
ATOM   3316  CG  GLU   215      53.661  23.914  46.126  1.00  0.00           C
ATOM   3317  HG2 GLU   215      53.083  22.987  46.181  1.00  0.00           H
ATOM   3318  HG3 GLU   215      54.446  23.764  45.381  1.00  0.00           H
ATOM   3319  CD  GLU   215      54.346  24.190  47.475  1.00  0.00           C
ATOM   3320  OE1 GLU   215      54.638  23.222  48.211  1.00  0.00           O
ATOM   3321  OE2 GLU   215      54.590  25.362  47.833  1.00  0.00           O
ATOM   3322  C   GLU   215      51.274  24.999  47.734  1.00  0.00           C
ATOM   3323  O   GLU   215      50.815  24.016  48.321  1.00  0.00           O
ATOM   3324  N   ARG   216      51.622  26.120  48.386  1.00  0.00           N
ATOM   3325  H   ARG   216      52.033  26.866  47.830  1.00  0.00           H
ATOM   3326  CA  ARG   216      51.502  26.318  49.843  1.00  0.00           C
ATOM   3327  HA  ARG   216      52.080  25.545  50.348  1.00  0.00           H
ATOM   3328  CB  ARG   216      52.055  27.708  50.212  1.00  0.00           C
ATOM   3329  HB2 ARG   216      51.522  28.456  49.624  1.00  0.00           H
ATOM   3330  HB3 ARG   216      51.837  27.909  51.262  1.00  0.00           H
ATOM   3331  CG  ARG   216      53.565  27.921  49.993  1.00  0.00           C
ATOM   3332  HG2 ARG   216      53.849  27.659  48.976  1.00  0.00           H
ATOM   3333  HG3 ARG   216      53.763  28.986  50.120  1.00  0.00           H
ATOM   3334  CD  ARG   216      54.459  27.165  50.985  1.00  0.00           C
ATOM   3335  HD2 ARG   216      55.404  27.707  51.060  1.00  0.00           H
ATOM   3336  HD3 ARG   216      53.982  27.156  51.967  1.00  0.00           H
ATOM   3337  NE  ARG   216      54.748  25.791  50.541  1.00  0.00           N
ATOM   3338  HE  ARG   216      54.543  25.579  49.557  1.00  0.00           H
ATOM   3339  CZ  ARG   216      55.412  24.861  51.193  1.00  0.00           C
ATOM   3340  NH1 ARG   216      55.875  25.068  52.394  1.00  0.00           N
ATOM   3341 HH11 ARG   216      55.768  25.982  52.790  1.00  0.00           H
ATOM   3342 HH12 ARG   216      56.369  24.340  52.867  1.00  0.00           H
ATOM   3343  NH2 ARG   216      55.643  23.698  50.669  1.00  0.00           N
ATOM   3344 HH21 ARG   216      55.263  23.516  49.727  1.00  0.00           H
ATOM   3345 HH22 ARG   216      56.244  23.020  51.083  1.00  0.00           H
ATOM   3346  C   ARG   216      50.064  26.181  50.371  1.00  0.00           C
ATOM   3347  O   ARG   216      49.888  25.943  51.566  1.00  0.00           O
ATOM   3348  N   ALA   217      49.042  26.334  49.526  1.00  0.00           N
ATOM   3349  H   ALA   217      49.260  26.533  48.557  1.00  0.00           H
ATOM   3350  CA  ALA   217      47.630  26.244  49.904  1.00  0.00           C
ATOM   3351  HA  ALA   217      47.531  26.570  50.939  1.00  0.00           H
ATOM   3352  CB  ALA   217      46.800  27.204  49.042  1.00  0.00           C
ATOM   3353  HB1 ALA   217      46.883  26.937  47.991  1.00  0.00           H
ATOM   3354  HB2 ALA   217      45.753  27.140  49.330  1.00  0.00           H
ATOM   3355  HB3 ALA   217      47.143  28.227  49.188  1.00  0.00           H
ATOM   3356  C   ALA   217      47.058  24.819  49.831  1.00  0.00           C
ATOM   3357  O   ALA   217      46.058  24.552  50.500  1.00  0.00           O
ATOM   3358  N   LEU   218      47.669  23.888  49.087  1.00  0.00           N
ATOM   3359  H   LEU   218      48.491  24.154  48.551  1.00  0.00           H
ATOM   3360  CA  LEU   218      47.171  22.507  48.984  1.00  0.00           C
ATOM   3361  HA  LEU   218      46.163  22.565  48.571  1.00  0.00           H
ATOM   3362  CB  LEU   218      48.013  21.674  47.987  1.00  0.00           C
ATOM   3363  HB2 LEU   218      48.992  21.462  48.412  1.00  0.00           H
ATOM   3364  HB3 LEU   218      47.511  20.720  47.840  1.00  0.00           H
ATOM   3365  CG  LEU   218      48.233  22.325  46.608  1.00  0.00           C
ATOM   3366  HG  LEU   218      48.820  23.227  46.730  1.00  0.00           H
ATOM   3367  CD1 LEU   218      49.019  21.401  45.679  1.00  0.00           C
ATOM   3368 HD11 LEU   218      49.982  21.167  46.134  1.00  0.00           H
ATOM   3369 HD12 LEU   218      48.467  20.481  45.500  1.00  0.00           H
ATOM   3370 HD13 LEU   218      49.200  21.903  44.729  1.00  0.00           H
ATOM   3371  CD2 LEU   218      46.904  22.675  45.935  1.00  0.00           C
ATOM   3372 HD21 LEU   218      46.267  21.794  45.926  1.00  0.00           H
ATOM   3373 HD22 LEU   218      46.416  23.484  46.478  1.00  0.00           H
ATOM   3374 HD23 LEU   218      47.088  23.017  44.918  1.00  0.00           H
ATOM   3375  C   LEU   218      47.009  21.842  50.373  1.00  0.00           C
ATOM   3376  O   LEU   218      45.924  21.317  50.643  1.00  0.00           O
ATOM   3377  N   PRO   219      47.960  21.986  51.327  1.00  0.00           N
ATOM   3378  CD  PRO   219      49.323  22.477  51.153  1.00  0.00           C
ATOM   3379  HD2 PRO   219      49.337  23.555  51.293  1.00  0.00           H
ATOM   3380  HD3 PRO   219      49.747  22.227  50.183  1.00  0.00           H
ATOM   3381  CG  PRO   219      50.142  21.813  52.252  1.00  0.00           C
ATOM   3382  HG2 PRO   219      51.027  22.398  52.506  1.00  0.00           H
ATOM   3383  HG3 PRO   219      50.415  20.800  51.951  1.00  0.00           H
ATOM   3384  CB  PRO   219      49.137  21.767  53.398  1.00  0.00           C
ATOM   3385  HB2 PRO   219      49.114  22.742  53.891  1.00  0.00           H
ATOM   3386  HB3 PRO   219      49.381  20.984  54.117  1.00  0.00           H
ATOM   3387  CA  PRO   219      47.798  21.497  52.700  1.00  0.00           C
ATOM   3388  HA  PRO   219      47.637  20.419  52.649  1.00  0.00           H
ATOM   3389  C   PRO   219      46.645  22.126  53.503  1.00  0.00           C
ATOM   3390  O   PRO   219      46.259  21.559  54.526  1.00  0.00           O
ATOM   3391  N   LYS   220      46.089  23.271  53.079  1.00  0.00           N
ATOM   3392  H   LYS   220      46.446  23.671  52.218  1.00  0.00           H
ATOM   3393  CA  LYS   220      44.850  23.845  53.634  1.00  0.00           C
ATOM   3394  HA  LYS   220      44.748  23.566  54.683  1.00  0.00           H
ATOM   3395  CB  LYS   220      44.850  25.387  53.537  1.00  0.00           C
ATOM   3396  HB2 LYS   220      45.098  25.687  52.520  1.00  0.00           H
ATOM   3397  HB3 LYS   220      43.815  25.699  53.697  1.00  0.00           H
ATOM   3398  CG  LYS   220      45.722  26.202  54.521  1.00  0.00           C
ATOM   3399  HG2 LYS   220      45.665  25.772  55.521  1.00  0.00           H
ATOM   3400  HG3 LYS   220      46.757  26.220  54.177  1.00  0.00           H
ATOM   3401  CD  LYS   220      45.121  27.621  54.532  1.00  0.00           C
ATOM   3402  HD2 LYS   220      45.062  27.959  53.499  1.00  0.00           H
ATOM   3403  HD3 LYS   220      44.112  27.508  54.929  1.00  0.00           H
ATOM   3404  CE  LYS   220      45.761  28.759  55.336  1.00  0.00           C
ATOM   3405  HE2 LYS   220      45.734  28.491  56.395  1.00  0.00           H
ATOM   3406  HE3 LYS   220      46.804  28.882  55.030  1.00  0.00           H
ATOM   3407  NZ  LYS   220      44.998  30.025  55.105  1.00  0.00           N
ATOM   3408  HZ1 LYS   220      43.995  29.853  55.151  1.00  0.00           H
ATOM   3409  HZ2 LYS   220      45.222  30.760  55.764  1.00  0.00           H
ATOM   3410  HZ3 LYS   220      45.161  30.394  54.178  1.00  0.00           H
ATOM   3411  C   LYS   220      43.574  23.352  52.931  1.00  0.00           C
ATOM   3412  O   LYS   220      42.502  23.491  53.517  1.00  0.00           O
ATOM   3413  N   LEU   221      43.631  22.878  51.680  1.00  0.00           N
ATOM   3414  H   LEU   221      44.541  22.720  51.258  1.00  0.00           H
ATOM   3415  CA  LEU   221      42.459  22.893  50.792  1.00  0.00           C
ATOM   3416  HA  LEU   221      41.914  23.812  51.015  1.00  0.00           H
ATOM   3417  CB  LEU   221      42.921  22.993  49.323  1.00  0.00           C
ATOM   3418  HB2 LEU   221      43.627  23.820  49.222  1.00  0.00           H
ATOM   3419  HB3 LEU   221      43.446  22.074  49.061  1.00  0.00           H
ATOM   3420  CG  LEU   221      41.758  23.212  48.327  1.00  0.00           C
ATOM   3421  HG  LEU   221      40.994  22.449  48.469  1.00  0.00           H
ATOM   3422  CD1 LEU   221      41.095  24.584  48.496  1.00  0.00           C
ATOM   3423 HD11 LEU   221      40.632  24.664  49.478  1.00  0.00           H
ATOM   3424 HD12 LEU   221      41.833  25.379  48.383  1.00  0.00           H
ATOM   3425 HD13 LEU   221      40.316  24.707  47.749  1.00  0.00           H
ATOM   3426  CD2 LEU   221      42.263  23.093  46.892  1.00  0.00           C
ATOM   3427 HD21 LEU   221      41.453  23.289  46.192  1.00  0.00           H
ATOM   3428 HD22 LEU   221      43.077  23.792  46.720  1.00  0.00           H
ATOM   3429 HD23 LEU   221      42.632  22.083  46.724  1.00  0.00           H
ATOM   3430  C   LEU   221      41.484  21.730  51.051  1.00  0.00           C
ATOM   3431  O   LEU   221      41.476  20.736  50.328  1.00  0.00           O
ATOM   3432  N   THR   222      40.671  21.848  52.102  1.00  0.00           N
ATOM   3433  H   THR   222      40.806  22.655  52.702  1.00  0.00           H
ATOM   3434  CA  THR   222      39.628  20.886  52.522  1.00  0.00           C
ATOM   3435  HA  THR   222      40.006  19.871  52.424  1.00  0.00           H
ATOM   3436  CB  THR   222      39.242  21.128  53.987  1.00  0.00           C
ATOM   3437  HB  THR   222      38.395  20.491  54.247  1.00  0.00           H
ATOM   3438  CG2 THR   222      40.372  20.833  54.970  1.00  0.00           C
ATOM   3439 HG21 THR   222      41.255  21.421  54.727  1.00  0.00           H
ATOM   3440 HG22 THR   222      40.048  21.074  55.982  1.00  0.00           H
ATOM   3441 HG23 THR   222      40.615  19.772  54.928  1.00  0.00           H
ATOM   3442  OG1 THR   222      38.861  22.476  54.142  1.00  0.00           O
ATOM   3443  HG1 THR   222      38.588  22.602  55.054  1.00  0.00           H
ATOM   3444  C   THR   222      38.318  20.976  51.734  1.00  0.00           C
ATOM   3445  O   THR   222      37.528  20.038  51.779  1.00  0.00           O
ATOM   3446  N   VAL   223      38.063  22.100  51.060  1.00  0.00           N
ATOM   3447  H   VAL   223      38.766  22.821  51.098  1.00  0.00           H
ATOM   3448  CA  VAL   223      36.791  22.406  50.382  1.00  0.00           C
ATOM   3449  HA  VAL   223      36.005  22.363  51.131  1.00  0.00           H
ATOM   3450  CB  VAL   223      36.837  23.857  49.849  1.00  0.00           C
ATOM   3451  HB  VAL   223      37.747  23.990  49.263  1.00  0.00           H
ATOM   3452  CG1 VAL   223      35.649  24.249  48.962  1.00  0.00           C
ATOM   3453 HG11 VAL   223      34.710  24.072  49.486  1.00  0.00           H
ATOM   3454 HG12 VAL   223      35.717  25.303  48.692  1.00  0.00           H
ATOM   3455 HG13 VAL   223      35.664  23.668  48.042  1.00  0.00           H
ATOM   3456  CG2 VAL   223      36.878  24.836  51.036  1.00  0.00           C
ATOM   3457 HG21 VAL   223      36.907  25.864  50.679  1.00  0.00           H
ATOM   3458 HG22 VAL   223      37.763  24.663  51.647  1.00  0.00           H
ATOM   3459 HG23 VAL   223      35.987  24.706  51.651  1.00  0.00           H
ATOM   3460  C   VAL   223      36.476  21.374  49.277  1.00  0.00           C
ATOM   3461  O   VAL   223      37.378  21.023  48.513  1.00  0.00           O
ATOM   3462  N   PRO   224      35.234  20.860  49.158  1.00  0.00           N
ATOM   3463  CD  PRO   224      34.144  20.978  50.118  1.00  0.00           C
ATOM   3464  HD2 PRO   224      33.642  21.938  49.988  1.00  0.00           H
ATOM   3465  HD3 PRO   224      34.497  20.864  51.143  1.00  0.00           H
ATOM   3466  CG  PRO   224      33.180  19.840  49.784  1.00  0.00           C
ATOM   3467  HG2 PRO   224      32.157  20.071  50.081  1.00  0.00           H
ATOM   3468  HG3 PRO   224      33.522  18.915  50.252  1.00  0.00           H
ATOM   3469  CB  PRO   224      33.323  19.734  48.271  1.00  0.00           C
ATOM   3470  HB2 PRO   224      32.722  20.516  47.808  1.00  0.00           H
ATOM   3471  HB3 PRO   224      33.018  18.762  47.895  1.00  0.00           H
ATOM   3472  CA  PRO   224      34.817  19.996  48.045  1.00  0.00           C
ATOM   3473  HA  PRO   224      35.360  19.052  48.099  1.00  0.00           H
ATOM   3474  C   PRO   224      35.045  20.661  46.683  1.00  0.00           C
ATOM   3475  O   PRO   224      34.702  21.835  46.525  1.00  0.00           O
ATOM   3476  N   PHE   225      35.575  19.937  45.692  1.00  0.00           N
ATOM   3477  H   PHE   225      35.749  18.947  45.842  1.00  0.00           H
ATOM   3478  CA  PHE   225      35.762  20.468  44.341  1.00  0.00           C
ATOM   3479  HA  PHE   225      34.948  21.169  44.198  1.00  0.00           H
ATOM   3480  CB  PHE   225      37.065  21.289  44.234  1.00  0.00           C
ATOM   3481  HB2 PHE   225      37.107  21.725  43.235  1.00  0.00           H
ATOM   3482  HB3 PHE   225      36.997  22.126  44.929  1.00  0.00           H
ATOM   3483  CG  PHE   225      38.382  20.564  44.484  1.00  0.00           C
ATOM   3484  CD1 PHE   225      38.955  19.752  43.488  1.00  0.00           C
ATOM   3485  HD1 PHE   225      38.424  19.590  42.563  1.00  0.00           H
ATOM   3486  CE1 PHE   225      40.212  19.153  43.687  1.00  0.00           C
ATOM   3487  HE1 PHE   225      40.638  18.522  42.921  1.00  0.00           H
ATOM   3488  CZ  PHE   225      40.912  19.365  44.887  1.00  0.00           C
ATOM   3489  HZ  PHE   225      41.881  18.910  45.037  1.00  0.00           H
ATOM   3490  CE2 PHE   225      40.339  20.164  45.892  1.00  0.00           C
ATOM   3491  HE2 PHE   225      40.863  20.326  46.823  1.00  0.00           H
ATOM   3492  CD2 PHE   225      39.085  20.766  45.687  1.00  0.00           C
ATOM   3493  HD2 PHE   225      38.665  21.400  46.453  1.00  0.00           H
ATOM   3494  C   PHE   225      35.620  19.457  43.189  1.00  0.00           C
ATOM   3495  O   PHE   225      36.175  18.356  43.197  1.00  0.00           O
ATOM   3496  N   LEU   226      34.955  19.924  42.128  1.00  0.00           N
ATOM   3497  H   LEU   226      34.509  20.826  42.247  1.00  0.00           H
ATOM   3498  CA  LEU   226      35.074  19.421  40.757  1.00  0.00           C
ATOM   3499  HA  LEU   226      35.244  18.346  40.786  1.00  0.00           H
ATOM   3500  CB  LEU   226      33.752  19.697  40.013  1.00  0.00           C
ATOM   3501  HB2 LEU   226      32.937  19.219  40.553  1.00  0.00           H
ATOM   3502  HB3 LEU   226      33.574  20.774  40.030  1.00  0.00           H
ATOM   3503  CG  LEU   226      33.721  19.219  38.548  1.00  0.00           C
ATOM   3504  HG  LEU   226      34.595  19.592  38.018  1.00  0.00           H
ATOM   3505  CD1 LEU   226      33.688  17.692  38.451  1.00  0.00           C
ATOM   3506 HD11 LEU   226      33.606  17.382  37.411  1.00  0.00           H
ATOM   3507 HD12 LEU   226      34.605  17.274  38.861  1.00  0.00           H
ATOM   3508 HD13 LEU   226      32.834  17.303  39.006  1.00  0.00           H
ATOM   3509  CD2 LEU   226      32.478  19.776  37.858  1.00  0.00           C
ATOM   3510 HD21 LEU   226      32.472  19.496  36.806  1.00  0.00           H
ATOM   3511 HD22 LEU   226      31.581  19.384  38.335  1.00  0.00           H
ATOM   3512 HD23 LEU   226      32.473  20.861  37.928  1.00  0.00           H
ATOM   3513  C   LEU   226      36.268  20.095  40.056  1.00  0.00           C
ATOM   3514  O   LEU   226      36.371  21.326  40.056  1.00  0.00           O
ATOM   3515  N   LEU   227      37.147  19.298  39.442  1.00  0.00           N
ATOM   3516  H   LEU   227      36.994  18.296  39.494  1.00  0.00           H
ATOM   3517  CA  LEU   227      38.394  19.742  38.816  1.00  0.00           C
ATOM   3518  HA  LEU   227      38.405  20.832  38.776  1.00  0.00           H
ATOM   3519  CB  LEU   227      39.548  19.287  39.726  1.00  0.00           C
ATOM   3520  HB2 LEU   227      39.457  19.812  40.674  1.00  0.00           H
ATOM   3521  HB3 LEU   227      39.434  18.219  39.917  1.00  0.00           H
ATOM   3522  CG  LEU   227      40.964  19.528  39.183  1.00  0.00           C
ATOM   3523  HG  LEU   227      41.106  19.005  38.240  1.00  0.00           H
ATOM   3524  CD1 LEU   227      41.247  21.014  38.971  1.00  0.00           C
ATOM   3525 HD11 LEU   227      42.283  21.142  38.663  1.00  0.00           H
ATOM   3526 HD12 LEU   227      40.601  21.411  38.188  1.00  0.00           H
ATOM   3527 HD13 LEU   227      41.068  21.552  39.902  1.00  0.00           H
ATOM   3528  CD2 LEU   227      41.962  18.981  40.203  1.00  0.00           C
ATOM   3529 HD21 LEU   227      41.775  17.921  40.368  1.00  0.00           H
ATOM   3530 HD22 LEU   227      42.974  19.106  39.824  1.00  0.00           H
ATOM   3531 HD23 LEU   227      41.864  19.519  41.145  1.00  0.00           H
ATOM   3532  C   LEU   227      38.509  19.231  37.370  1.00  0.00           C
ATOM   3533  O   LEU   227      38.890  18.085  37.121  1.00  0.00           O
ATOM   3534  N   LEU   228      38.181  20.104  36.414  1.00  0.00           N
ATOM   3535  H   LEU   228      37.985  21.060  36.700  1.00  0.00           H
ATOM   3536  CA  LEU   228      38.170  19.819  34.975  1.00  0.00           C
ATOM   3537  HA  LEU   228      38.111  18.741  34.817  1.00  0.00           H
ATOM   3538  CB  LEU   228      36.925  20.479  34.334  1.00  0.00           C
ATOM   3539  HB2 LEU   228      37.079  21.559  34.339  1.00  0.00           H
ATOM   3540  HB3 LEU   228      36.863  20.162  33.293  1.00  0.00           H
ATOM   3541  CG  LEU   228      35.571  20.199  35.024  1.00  0.00           C
ATOM   3542  HG  LEU   228      35.612  20.543  36.057  1.00  0.00           H
ATOM   3543  CD1 LEU   228      34.455  20.968  34.319  1.00  0.00           C
ATOM   3544 HD11 LEU   228      33.502  20.761  34.803  1.00  0.00           H
ATOM   3545 HD12 LEU   228      34.649  22.038  34.380  1.00  0.00           H
ATOM   3546 HD13 LEU   228      34.396  20.665  33.276  1.00  0.00           H
ATOM   3547  CD2 LEU   228      35.183  18.721  35.015  1.00  0.00           C
ATOM   3548 HD21 LEU   228      35.951  18.130  35.512  1.00  0.00           H
ATOM   3549 HD22 LEU   228      34.247  18.595  35.552  1.00  0.00           H
ATOM   3550 HD23 LEU   228      35.024  18.375  33.997  1.00  0.00           H
ATOM   3551  C   LEU   228      39.471  20.329  34.332  1.00  0.00           C
ATOM   3552  O   LEU   228      39.780  21.516  34.463  1.00  0.00           O
ATOM   3553  N   GLN   229      40.225  19.468  33.630  1.00  0.00           N
ATOM   3554  H   GLN   229      39.936  18.495  33.593  1.00  0.00           H
ATOM   3555  CA  GLN   229      41.500  19.821  32.965  1.00  0.00           C
ATOM   3556  HA  GLN   229      41.553  20.906  32.863  1.00  0.00           H
ATOM   3557  CB  GLN   229      42.674  19.391  33.870  1.00  0.00           C
ATOM   3558  HB2 GLN   229      42.609  19.934  34.814  1.00  0.00           H
ATOM   3559  HB3 GLN   229      42.560  18.331  34.095  1.00  0.00           H
ATOM   3560  CG  GLN   229      44.080  19.594  33.264  1.00  0.00           C
ATOM   3561  HG2 GLN   229      44.815  19.167  33.946  1.00  0.00           H
ATOM   3562  HG3 GLN   229      44.165  19.037  32.333  1.00  0.00           H
ATOM   3563  CD  GLN   229      44.456  21.060  33.042  1.00  0.00           C
ATOM   3564  OE1 GLN   229      44.314  21.892  33.920  1.00  0.00           O
ATOM   3565  NE2 GLN   229      44.954  21.427  31.883  1.00  0.00           N
ATOM   3566 HE21 GLN   229      45.268  22.394  31.752  1.00  0.00           H
ATOM   3567 HE22 GLN   229      45.040  20.766  31.119  1.00  0.00           H
ATOM   3568  C   GLN   229      41.626  19.217  31.547  1.00  0.00           C
ATOM   3569  O   GLN   229      41.294  18.055  31.324  1.00  0.00           O
ATOM   3570  N   GLY   230      42.161  19.980  30.583  1.00  0.00           N
ATOM   3571  H   GLY   230      42.404  20.937  30.801  1.00  0.00           H
ATOM   3572  CA  GLY   230      42.549  19.489  29.245  1.00  0.00           C
ATOM   3573  HA2 GLY   230      41.839  18.735  28.913  1.00  0.00           H
ATOM   3574  HA3 GLY   230      42.518  20.314  28.533  1.00  0.00           H
ATOM   3575  C   GLY   230      43.964  18.895  29.209  1.00  0.00           C
ATOM   3576  O   GLY   230      44.870  19.436  29.843  1.00  0.00           O
ATOM   3577  N   SER   231      44.169  17.773  28.513  1.00  0.00           N
ATOM   3578  H   SER   231      43.395  17.345  28.015  1.00  0.00           H
ATOM   3579  CA  SER   231      45.482  17.103  28.486  1.00  0.00           C
ATOM   3580  HA  SER   231      45.852  17.040  29.509  1.00  0.00           H
ATOM   3581  CB  SER   231      45.365  15.662  27.973  1.00  0.00           C
ATOM   3582  HB2 SER   231      46.334  15.169  28.072  1.00  0.00           H
ATOM   3583  HB3 SER   231      44.637  15.123  28.579  1.00  0.00           H
ATOM   3584  OG  SER   231      44.965  15.613  26.623  1.00  0.00           O
ATOM   3585  HG  SER   231      44.874  14.644  26.386  1.00  0.00           H
ATOM   3586  C   SER   231      46.534  17.887  27.691  1.00  0.00           C
ATOM   3587  O   SER   231      47.629  18.120  28.209  1.00  0.00           O
ATOM   3588  N   ALA   232      46.189  18.363  26.488  1.00  0.00           N
ATOM   3589  H   ALA   232      45.249  18.168  26.174  1.00  0.00           H
ATOM   3590  CA  ALA   232      47.079  19.082  25.562  1.00  0.00           C
ATOM   3591  HA  ALA   232      48.058  18.602  25.614  1.00  0.00           H
ATOM   3592  CB  ALA   232      46.538  18.892  24.137  1.00  0.00           C
ATOM   3593  HB1 ALA   232      47.231  19.335  23.421  1.00  0.00           H
ATOM   3594  HB2 ALA   232      46.437  17.829  23.918  1.00  0.00           H
ATOM   3595  HB3 ALA   232      45.570  19.386  24.046  1.00  0.00           H
ATOM   3596  C   ALA   232      47.317  20.572  25.915  1.00  0.00           C
ATOM   3597  O   ALA   232      47.567  21.398  25.028  1.00  0.00           O
ATOM   3598  N   ASP   233      47.224  20.923  27.198  1.00  0.00           N
ATOM   3599  H   ASP   233      47.127  20.185  27.881  1.00  0.00           H
ATOM   3600  CA  ASP   233      47.407  22.287  27.688  1.00  0.00           C
ATOM   3601  HA  ASP   233      46.699  22.928  27.160  1.00  0.00           H
ATOM   3602  CB  ASP   233      47.059  22.337  29.180  1.00  0.00           C
ATOM   3603  HB2 ASP   233      46.154  21.749  29.338  1.00  0.00           H
ATOM   3604  HB3 ASP   233      47.864  21.873  29.751  1.00  0.00           H
ATOM   3605  CG  ASP   233      46.797  23.742  29.728  1.00  0.00           C
ATOM   3606  OD1 ASP   233      47.242  24.765  29.150  1.00  0.00           O
ATOM   3607  OD2 ASP   233      46.070  23.819  30.746  1.00  0.00           O
ATOM   3608  C   ASP   233      48.830  22.791  27.403  1.00  0.00           C
ATOM   3609  O   ASP   233      49.809  22.048  27.506  1.00  0.00           O
ATOM   3610  N   ARG   234      48.937  24.065  27.011  1.00  0.00           N
ATOM   3611  H   ARG   234      48.088  24.613  27.056  1.00  0.00           H
ATOM   3612  CA  ARG   234      50.198  24.776  26.749  1.00  0.00           C
ATOM   3613  HA  ARG   234      50.984  24.258  27.303  1.00  0.00           H
ATOM   3614  CB  ARG   234      50.560  24.704  25.252  1.00  0.00           C
ATOM   3615  HB2 ARG   234      49.731  25.093  24.665  1.00  0.00           H
ATOM   3616  HB3 ARG   234      51.437  25.328  25.068  1.00  0.00           H
ATOM   3617  CG  ARG   234      50.891  23.274  24.788  1.00  0.00           C
ATOM   3618  HG2 ARG   234      51.678  22.872  25.428  1.00  0.00           H
ATOM   3619  HG3 ARG   234      50.013  22.634  24.879  1.00  0.00           H
ATOM   3620  CD  ARG   234      51.378  23.231  23.335  1.00  0.00           C
ATOM   3621  HD2 ARG   234      52.180  23.962  23.219  1.00  0.00           H
ATOM   3622  HD3 ARG   234      51.795  22.239  23.148  1.00  0.00           H
ATOM   3623  NE  ARG   234      50.277  23.475  22.375  1.00  0.00           N
ATOM   3624  HE  ARG   234      49.384  23.071  22.618  1.00  0.00           H
ATOM   3625  CZ  ARG   234      50.323  24.177  21.255  1.00  0.00           C
ATOM   3626  NH1 ARG   234      51.407  24.782  20.852  1.00  0.00           N
ATOM   3627 HH11 ARG   234      52.228  24.719  21.424  1.00  0.00           H
ATOM   3628 HH12 ARG   234      51.413  25.313  20.001  1.00  0.00           H
ATOM   3629  NH2 ARG   234      49.262  24.297  20.513  1.00  0.00           N
ATOM   3630 HH21 ARG   234      48.421  23.773  20.709  1.00  0.00           H
ATOM   3631 HH22 ARG   234      49.247  24.925  19.731  1.00  0.00           H
ATOM   3632  C   ARG   234      50.203  26.205  27.318  1.00  0.00           C
ATOM   3633  O   ARG   234      50.995  27.041  26.888  1.00  0.00           O
ATOM   3634  N   LEU   235      49.341  26.485  28.299  1.00  0.00           N
ATOM   3635  H   LEU   235      48.697  25.745  28.578  1.00  0.00           H
ATOM   3636  CA  LEU   235      49.379  27.685  29.149  1.00  0.00           C
ATOM   3637  HA  LEU   235      50.232  28.304  28.872  1.00  0.00           H
ATOM   3638  CB  LEU   235      48.102  28.525  28.977  1.00  0.00           C
ATOM   3639  HB2 LEU   235      47.250  27.923  29.299  1.00  0.00           H
ATOM   3640  HB3 LEU   235      48.174  29.383  29.644  1.00  0.00           H
ATOM   3641  CG  LEU   235      47.827  29.035  27.549  1.00  0.00           C
ATOM   3642  HG  LEU   235      47.712  28.179  26.889  1.00  0.00           H
ATOM   3643  CD1 LEU   235      46.526  29.834  27.512  1.00  0.00           C
ATOM   3644 HD11 LEU   235      46.305  30.091  26.476  1.00  0.00           H
ATOM   3645 HD12 LEU   235      45.712  29.235  27.917  1.00  0.00           H
ATOM   3646 HD13 LEU   235      46.630  30.751  28.088  1.00  0.00           H
ATOM   3647  CD2 LEU   235      48.918  29.954  26.992  1.00  0.00           C
ATOM   3648 HD21 LEU   235      48.631  30.321  26.006  1.00  0.00           H
ATOM   3649 HD22 LEU   235      49.069  30.802  27.658  1.00  0.00           H
ATOM   3650 HD23 LEU   235      49.855  29.410  26.893  1.00  0.00           H
ATOM   3651  C   LEU   235      49.588  27.287  30.617  1.00  0.00           C
ATOM   3652  O   LEU   235      50.391  27.921  31.302  1.00  0.00           O
ATOM   3653  N   CYS   236      48.973  26.187  31.058  1.00  0.00           N
ATOM   3654  H   CYS   236      48.300  25.730  30.448  1.00  0.00           H
ATOM   3655  CA  CYS   236      49.328  25.468  32.279  1.00  0.00           C
ATOM   3656  HA  CYS   236      50.047  26.057  32.836  1.00  0.00           H
ATOM   3657  CB  CYS   236      48.090  25.319  33.178  1.00  0.00           C
ATOM   3658  HB2 CYS   236      47.292  24.821  32.625  1.00  0.00           H
ATOM   3659  HB3 CYS   236      48.346  24.712  34.047  1.00  0.00           H
ATOM   3660  SG  CYS   236      47.512  26.947  33.750  1.00  0.00           S
ATOM   3661  HG  CYS   236      46.447  26.498  34.429  1.00  0.00           H
ATOM   3662  C   CYS   236      50.012  24.120  31.969  1.00  0.00           C
ATOM   3663  O   CYS   236      49.776  23.497  30.934  1.00  0.00           O
ATOM   3664  N   ASP   237      50.868  23.654  32.884  1.00  0.00           N
ATOM   3665  H   ASP   237      50.999  24.203  33.728  1.00  0.00           H
ATOM   3666  CA  ASP   237      51.341  22.265  32.919  1.00  0.00           C
ATOM   3667  HA  ASP   237      51.574  21.926  31.907  1.00  0.00           H
ATOM   3668  CB  ASP   237      52.626  22.196  33.767  1.00  0.00           C
ATOM   3669  HB2 ASP   237      53.417  22.727  33.237  1.00  0.00           H
ATOM   3670  HB3 ASP   237      52.446  22.717  34.705  1.00  0.00           H
ATOM   3671  CG  ASP   237      53.131  20.785  34.107  1.00  0.00           C
ATOM   3672  OD1 ASP   237      54.076  20.666  34.924  1.00  0.00           O
ATOM   3673  OD2 ASP   237      52.630  19.760  33.582  1.00  0.00           O
ATOM   3674  C   ASP   237      50.215  21.391  33.490  1.00  0.00           C
ATOM   3675  O   ASP   237      49.959  21.416  34.696  1.00  0.00           O
ATOM   3676  N   SER   238      49.526  20.632  32.630  1.00  0.00           N
ATOM   3677  H   SER   238      49.785  20.668  31.654  1.00  0.00           H
ATOM   3678  CA  SER   238      48.306  19.873  32.969  1.00  0.00           C
ATOM   3679  HA  SER   238      47.585  20.585  33.372  1.00  0.00           H
ATOM   3680  CB  SER   238      47.686  19.283  31.689  1.00  0.00           C
ATOM   3681  HB2 SER   238      46.784  18.728  31.948  1.00  0.00           H
ATOM   3682  HB3 SER   238      47.398  20.103  31.033  1.00  0.00           H
ATOM   3683  OG  SER   238      48.574  18.429  30.985  1.00  0.00           O
ATOM   3684  HG  SER   238      48.324  18.427  30.044  1.00  0.00           H
ATOM   3685  C   SER   238      48.515  18.803  34.059  1.00  0.00           C
ATOM   3686  O   SER   238      47.560  18.392  34.725  1.00  0.00           O
ATOM   3687  N   LYS   239      49.772  18.433  34.350  1.00  0.00           N
ATOM   3688  H   LYS   239      50.503  18.835  33.769  1.00  0.00           H
ATOM   3689  CA  LYS   239      50.197  17.636  35.522  1.00  0.00           C
ATOM   3690  HA  LYS   239      49.681  16.677  35.514  1.00  0.00           H
ATOM   3691  CB  LYS   239      51.696  17.401  35.351  1.00  0.00           C
ATOM   3692  HB2 LYS   239      51.885  17.094  34.319  1.00  0.00           H
ATOM   3693  HB3 LYS   239      52.178  18.357  35.542  1.00  0.00           H
ATOM   3694  CG  LYS   239      52.330  16.363  36.282  1.00  0.00           C
ATOM   3695  HG2 LYS   239      52.281  16.725  37.310  1.00  0.00           H
ATOM   3696  HG3 LYS   239      51.770  15.430  36.213  1.00  0.00           H
ATOM   3697  CD  LYS   239      53.802  16.089  35.915  1.00  0.00           C
ATOM   3698  HD2 LYS   239      54.201  15.405  36.665  1.00  0.00           H
ATOM   3699  HD3 LYS   239      53.854  15.584  34.948  1.00  0.00           H
ATOM   3700  CE  LYS   239      54.687  17.349  35.896  1.00  0.00           C
ATOM   3701  HE2 LYS   239      54.381  17.995  36.726  1.00  0.00           H
ATOM   3702  HE3 LYS   239      55.726  17.057  36.070  1.00  0.00           H
ATOM   3703  NZ  LYS   239      54.599  18.111  34.623  1.00  0.00           N
ATOM   3704  HZ1 LYS   239      54.910  19.080  34.752  1.00  0.00           H
ATOM   3705  HZ2 LYS   239      55.076  17.700  33.840  1.00  0.00           H
ATOM   3706  HZ3 LYS   239      53.638  18.318  34.345  1.00  0.00           H
ATOM   3707  C   LYS   239      49.919  18.330  36.869  1.00  0.00           C
ATOM   3708  O   LYS   239      49.712  17.661  37.880  1.00  0.00           O
ATOM   3709  N   GLY   240      49.851  19.662  36.879  1.00  0.00           N
ATOM   3710  H   GLY   240      50.030  20.151  36.006  1.00  0.00           H
ATOM   3711  CA  GLY   240      49.509  20.481  38.046  1.00  0.00           C
ATOM   3712  HA2 GLY   240      50.231  20.303  38.842  1.00  0.00           H
ATOM   3713  HA3 GLY   240      49.563  21.532  37.761  1.00  0.00           H
ATOM   3714  C   GLY   240      48.103  20.206  38.584  1.00  0.00           C
ATOM   3715  O   GLY   240      47.918  20.154  39.796  1.00  0.00           O
ATOM   3716  N   ALA   241      47.133  19.911  37.709  1.00  0.00           N
ATOM   3717  H   ALA   241      47.332  19.966  36.720  1.00  0.00           H
ATOM   3718  CA  ALA   241      45.807  19.449  38.118  1.00  0.00           C
ATOM   3719  HA  ALA   241      45.369  20.191  38.788  1.00  0.00           H
ATOM   3720  CB  ALA   241      44.915  19.338  36.876  1.00  0.00           C
ATOM   3721  HB1 ALA   241      43.904  19.056  37.175  1.00  0.00           H
ATOM   3722  HB2 ALA   241      44.876  20.300  36.362  1.00  0.00           H
ATOM   3723  HB3 ALA   241      45.309  18.578  36.200  1.00  0.00           H
ATOM   3724  C   ALA   241      45.880  18.119  38.893  1.00  0.00           C
ATOM   3725  O   ALA   241      45.242  17.990  39.936  1.00  0.00           O
ATOM   3726  N   TYR   242      46.708  17.158  38.460  1.00  0.00           N
ATOM   3727  H   TYR   242      47.241  17.315  37.619  1.00  0.00           H
ATOM   3728  CA  TYR   242      46.963  15.938  39.244  1.00  0.00           C
ATOM   3729  HA  TYR   242      46.011  15.458  39.462  1.00  0.00           H
ATOM   3730  CB  TYR   242      47.824  14.933  38.466  1.00  0.00           C
ATOM   3731  HB2 TYR   242      48.779  15.388  38.212  1.00  0.00           H
ATOM   3732  HB3 TYR   242      48.053  14.106  39.142  1.00  0.00           H
ATOM   3733  CG  TYR   242      47.221  14.348  37.202  1.00  0.00           C
ATOM   3734  CD1 TYR   242      47.258  15.070  35.993  1.00  0.00           C
ATOM   3735  HD1 TYR   242      47.625  16.085  35.976  1.00  0.00           H
ATOM   3736  CE1 TYR   242      46.845  14.463  34.793  1.00  0.00           C
ATOM   3737  HE1 TYR   242      46.895  15.014  33.866  1.00  0.00           H
ATOM   3738  CZ  TYR   242      46.383  13.128  34.803  1.00  0.00           C
ATOM   3739  OH  TYR   242      46.059  12.504  33.643  1.00  0.00           O
ATOM   3740  HH  TYR   242      46.429  12.952  32.881  1.00  0.00           H
ATOM   3741  CE2 TYR   242      46.294  12.425  36.022  1.00  0.00           C
ATOM   3742  HE2 TYR   242      45.932  11.407  36.023  1.00  0.00           H
ATOM   3743  CD2 TYR   242      46.715  13.033  37.218  1.00  0.00           C
ATOM   3744  HD2 TYR   242      46.684  12.474  38.145  1.00  0.00           H
ATOM   3745  C   TYR   242      47.640  16.247  40.591  1.00  0.00           C
ATOM   3746  O   TYR   242      47.252  15.690  41.611  1.00  0.00           O
ATOM   3747  N   LEU   243      48.613  17.163  40.624  1.00  0.00           N
ATOM   3748  H   LEU   243      48.913  17.560  39.741  1.00  0.00           H
ATOM   3749  CA  LEU   243      49.334  17.554  41.846  1.00  0.00           C
ATOM   3750  HA  LEU   243      49.736  16.648  42.302  1.00  0.00           H
ATOM   3751  CB  LEU   243      50.503  18.463  41.422  1.00  0.00           C
ATOM   3752  HB2 LEU   243      51.071  17.962  40.636  1.00  0.00           H
ATOM   3753  HB3 LEU   243      50.085  19.376  41.001  1.00  0.00           H
ATOM   3754  CG  LEU   243      51.470  18.862  42.549  1.00  0.00           C
ATOM   3755  HG  LEU   243      50.920  19.333  43.362  1.00  0.00           H
ATOM   3756  CD1 LEU   243      52.250  17.661  43.088  1.00  0.00           C
ATOM   3757 HD11 LEU   243      52.757  17.142  42.275  1.00  0.00           H
ATOM   3758 HD12 LEU   243      51.569  16.972  43.588  1.00  0.00           H
ATOM   3759 HD13 LEU   243      52.986  18.001  43.815  1.00  0.00           H
ATOM   3760  CD2 LEU   243      52.471  19.877  41.991  1.00  0.00           C
ATOM   3761 HD21 LEU   243      51.941  20.759  41.627  1.00  0.00           H
ATOM   3762 HD22 LEU   243      53.045  19.439  41.174  1.00  0.00           H
ATOM   3763 HD23 LEU   243      53.153  20.194  42.781  1.00  0.00           H
ATOM   3764  C   LEU   243      48.421  18.226  42.895  1.00  0.00           C
ATOM   3765  O   LEU   243      48.522  17.938  44.086  1.00  0.00           O
ATOM   3766  N   LEU   244      47.496  19.079  42.444  1.00  0.00           N
ATOM   3767  H   LEU   244      47.537  19.312  41.459  1.00  0.00           H
ATOM   3768  CA  LEU   244      46.384  19.636  43.226  1.00  0.00           C
ATOM   3769  HA  LEU   244      46.781  20.142  44.105  1.00  0.00           H
ATOM   3770  CB  LEU   244      45.666  20.677  42.340  1.00  0.00           C
ATOM   3771  HB2 LEU   244      46.277  21.579  42.308  1.00  0.00           H
ATOM   3772  HB3 LEU   244      45.622  20.276  41.327  1.00  0.00           H
ATOM   3773  CG  LEU   244      44.225  21.062  42.728  1.00  0.00           C
ATOM   3774  HG  LEU   244      43.604  20.168  42.777  1.00  0.00           H
ATOM   3775  CD1 LEU   244      44.100  21.820  44.046  1.00  0.00           C
ATOM   3776 HD11 LEU   244      44.421  21.177  44.860  1.00  0.00           H
ATOM   3777 HD12 LEU   244      44.709  22.724  44.026  1.00  0.00           H
ATOM   3778 HD13 LEU   244      43.056  22.089  44.215  1.00  0.00           H
ATOM   3779  CD2 LEU   244      43.645  21.963  41.642  1.00  0.00           C
ATOM   3780 HD21 LEU   244      42.592  22.137  41.859  1.00  0.00           H
ATOM   3781 HD22 LEU   244      44.172  22.915  41.620  1.00  0.00           H
ATOM   3782 HD23 LEU   244      43.730  21.478  40.670  1.00  0.00           H
ATOM   3783  C   LEU   244      45.428  18.541  43.726  1.00  0.00           C
ATOM   3784  O   LEU   244      45.059  18.549  44.899  1.00  0.00           O
ATOM   3785  N   MET   245      45.024  17.614  42.851  1.00  0.00           N
ATOM   3786  H   MET   245      45.354  17.686  41.896  1.00  0.00           H
ATOM   3787  CA  MET   245      44.157  16.479  43.189  1.00  0.00           C
ATOM   3788  HA  MET   245      43.223  16.859  43.600  1.00  0.00           H
ATOM   3789  CB  MET   245      43.836  15.697  41.904  1.00  0.00           C
ATOM   3790  HB2 MET   245      43.251  16.330  41.238  1.00  0.00           H
ATOM   3791  HB3 MET   245      44.766  15.455  41.399  1.00  0.00           H
ATOM   3792  CG  MET   245      43.089  14.376  42.120  1.00  0.00           C
ATOM   3793  HG2 MET   245      43.063  13.848  41.167  1.00  0.00           H
ATOM   3794  HG3 MET   245      43.653  13.752  42.815  1.00  0.00           H
ATOM   3795  SD  MET   245      41.384  14.526  42.714  1.00  0.00           S
ATOM   3796  CE  MET   245      41.036  12.757  42.914  1.00  0.00           C
ATOM   3797  HE1 MET   245      40.022  12.614  43.285  1.00  0.00           H
ATOM   3798  HE2 MET   245      41.141  12.251  41.955  1.00  0.00           H
ATOM   3799  HE3 MET   245      41.738  12.324  43.627  1.00  0.00           H
ATOM   3800  C   MET   245      44.792  15.583  44.259  1.00  0.00           C
ATOM   3801  O   MET   245      44.110  15.181  45.196  1.00  0.00           O
ATOM   3802  N   GLU   246      46.090  15.312  44.177  1.00  0.00           N
ATOM   3803  H   GLU   246      46.601  15.605  43.350  1.00  0.00           H
ATOM   3804  CA  GLU   246      46.832  14.574  45.202  1.00  0.00           C
ATOM   3805  HA  GLU   246      46.324  13.627  45.393  1.00  0.00           H
ATOM   3806  CB  GLU   246      48.236  14.261  44.647  1.00  0.00           C
ATOM   3807  HB2 GLU   246      48.139  13.726  43.701  1.00  0.00           H
ATOM   3808  HB3 GLU   246      48.737  15.204  44.428  1.00  0.00           H
ATOM   3809  CG  GLU   246      49.150  13.452  45.580  1.00  0.00           C
ATOM   3810  HG2 GLU   246      50.178  13.595  45.235  1.00  0.00           H
ATOM   3811  HG3 GLU   246      49.092  13.847  46.595  1.00  0.00           H
ATOM   3812  CD  GLU   246      48.832  11.949  45.586  1.00  0.00           C
ATOM   3813  OE1 GLU   246      49.798  11.161  45.664  1.00  0.00           O
ATOM   3814  OE2 GLU   246      47.634  11.595  45.524  1.00  0.00           O
ATOM   3815  C   GLU   246      46.878  15.349  46.535  1.00  0.00           C
ATOM   3816  O   GLU   246      46.273  14.941  47.529  1.00  0.00           O
ATOM   3817  N   LEU   247      47.556  16.502  46.554  1.00  0.00           N
ATOM   3818  H   LEU   247      47.953  16.827  45.676  1.00  0.00           H
ATOM   3819  CA  LEU   247      48.001  17.165  47.789  1.00  0.00           C
ATOM   3820  HA  LEU   247      48.267  16.386  48.504  1.00  0.00           H
ATOM   3821  CB  LEU   247      49.266  17.987  47.486  1.00  0.00           C
ATOM   3822  HB2 LEU   247      49.008  18.742  46.748  1.00  0.00           H
ATOM   3823  HB3 LEU   247      49.579  18.504  48.395  1.00  0.00           H
ATOM   3824  CG  LEU   247      50.460  17.174  46.951  1.00  0.00           C
ATOM   3825  HG  LEU   247      50.176  16.649  46.039  1.00  0.00           H
ATOM   3826  CD1 LEU   247      51.602  18.132  46.613  1.00  0.00           C
ATOM   3827 HD11 LEU   247      51.907  18.688  47.498  1.00  0.00           H
ATOM   3828 HD12 LEU   247      52.450  17.563  46.233  1.00  0.00           H
ATOM   3829 HD13 LEU   247      51.275  18.831  45.844  1.00  0.00           H
ATOM   3830  CD2 LEU   247      50.966  16.155  47.973  1.00  0.00           C
ATOM   3831 HD21 LEU   247      51.215  16.652  48.911  1.00  0.00           H
ATOM   3832 HD22 LEU   247      50.209  15.392  48.149  1.00  0.00           H
ATOM   3833 HD23 LEU   247      51.851  15.655  47.581  1.00  0.00           H
ATOM   3834  C   LEU   247      46.944  18.026  48.505  1.00  0.00           C
ATOM   3835  O   LEU   247      47.175  18.450  49.641  1.00  0.00           O
ATOM   3836  N   ALA   248      45.789  18.298  47.889  1.00  0.00           N
ATOM   3837  H   ALA   248      45.658  17.973  46.938  1.00  0.00           H
ATOM   3838  CA  ALA   248      44.682  18.984  48.563  1.00  0.00           C
ATOM   3839  HA  ALA   248      45.061  19.911  48.979  1.00  0.00           H
ATOM   3840  CB  ALA   248      43.602  19.347  47.543  1.00  0.00           C
ATOM   3841  HB1 ALA   248      44.013  20.036  46.807  1.00  0.00           H
ATOM   3842  HB2 ALA   248      43.245  18.447  47.042  1.00  0.00           H
ATOM   3843  HB3 ALA   248      42.769  19.829  48.052  1.00  0.00           H
ATOM   3844  C   ALA   248      44.081  18.143  49.706  1.00  0.00           C
ATOM   3845  O   ALA   248      43.797  16.960  49.520  1.00  0.00           O
ATOM   3846  N   LYS   249      43.762  18.754  50.855  1.00  0.00           N
ATOM   3847  H   LYS   249      44.018  19.730  50.949  1.00  0.00           H
ATOM   3848  CA  LYS   249      43.079  18.082  51.988  1.00  0.00           C
ATOM   3849  HA  LYS   249      43.579  17.127  52.153  1.00  0.00           H
ATOM   3850  CB  LYS   249      43.206  18.937  53.262  1.00  0.00           C
ATOM   3851  HB2 LYS   249      43.077  19.995  53.028  1.00  0.00           H
ATOM   3852  HB3 LYS   249      42.420  18.654  53.960  1.00  0.00           H
ATOM   3853  CG  LYS   249      44.545  18.708  53.968  1.00  0.00           C
ATOM   3854  HG2 LYS   249      44.766  17.640  53.972  1.00  0.00           H
ATOM   3855  HG3 LYS   249      45.337  19.231  53.430  1.00  0.00           H
ATOM   3856  CD  LYS   249      44.464  19.202  55.422  1.00  0.00           C
ATOM   3857  HD2 LYS   249      44.246  20.271  55.423  1.00  0.00           H
ATOM   3858  HD3 LYS   249      43.649  18.695  55.942  1.00  0.00           H
ATOM   3859  CE  LYS   249      45.778  18.958  56.172  1.00  0.00           C
ATOM   3860  HE2 LYS   249      46.590  19.427  55.606  1.00  0.00           H
ATOM   3861  HE3 LYS   249      45.721  19.461  57.142  1.00  0.00           H
ATOM   3862  NZ  LYS   249      46.038  17.508  56.358  1.00  0.00           N
ATOM   3863  HZ1 LYS   249      46.916  17.363  56.837  1.00  0.00           H
ATOM   3864  HZ2 LYS   249      45.290  17.082  56.889  1.00  0.00           H
ATOM   3865  HZ3 LYS   249      46.084  17.048  55.458  1.00  0.00           H
ATOM   3866  C   LYS   249      41.608  17.674  51.759  1.00  0.00           C
ATOM   3867  O   LYS   249      40.977  17.163  52.679  1.00  0.00           O
ATOM   3868  N   SER   250      41.032  17.938  50.590  1.00  0.00           N
ATOM   3869  H   SER   250      41.573  18.439  49.905  1.00  0.00           H
ATOM   3870  CA  SER   250      39.605  17.716  50.340  1.00  0.00           C
ATOM   3871  HA  SER   250      39.052  18.177  51.156  1.00  0.00           H
ATOM   3872  CB  SER   250      39.188  18.432  49.059  1.00  0.00           C
ATOM   3873  HB2 SER   250      39.440  19.489  49.145  1.00  0.00           H
ATOM   3874  HB3 SER   250      39.721  18.012  48.207  1.00  0.00           H
ATOM   3875  OG  SER   250      37.799  18.302  48.867  1.00  0.00           O
ATOM   3876  HG  SER   250      37.496  19.173  48.558  1.00  0.00           H
ATOM   3877  C   SER   250      39.204  16.236  50.301  1.00  0.00           C
ATOM   3878  O   SER   250      39.844  15.427  49.630  1.00  0.00           O
ATOM   3879  N   GLN   251      38.105  15.910  50.990  1.00  0.00           N
ATOM   3880  H   GLN   251      37.640  16.658  51.479  1.00  0.00           H
ATOM   3881  CA  GLN   251      37.452  14.591  50.987  1.00  0.00           C
ATOM   3882  HA  GLN   251      38.213  13.812  51.060  1.00  0.00           H
ATOM   3883  CB  GLN   251      36.498  14.486  52.195  1.00  0.00           C
ATOM   3884  HB2 GLN   251      35.711  15.232  52.076  1.00  0.00           H
ATOM   3885  HB3 GLN   251      36.021  13.504  52.181  1.00  0.00           H
ATOM   3886  CG  GLN   251      37.141  14.692  53.576  1.00  0.00           C
ATOM   3887  HG2 GLN   251      37.655  15.651  53.611  1.00  0.00           H
ATOM   3888  HG3 GLN   251      36.349  14.713  54.323  1.00  0.00           H
ATOM   3889  CD  GLN   251      38.122  13.585  53.953  1.00  0.00           C
ATOM   3890  OE1 GLN   251      39.327  13.752  53.907  1.00  0.00           O
ATOM   3891  NE2 GLN   251      37.663  12.417  54.350  1.00  0.00           N
ATOM   3892 HE21 GLN   251      38.358  11.732  54.588  1.00  0.00           H
ATOM   3893 HE22 GLN   251      36.679  12.226  54.357  1.00  0.00           H
ATOM   3894  C   GLN   251      36.629  14.319  49.712  1.00  0.00           C
ATOM   3895  O   GLN   251      36.296  13.171  49.434  1.00  0.00           O
ATOM   3896  N   ASP   252      36.278  15.366  48.958  1.00  0.00           N
ATOM   3897  H   ASP   252      36.659  16.272  49.205  1.00  0.00           H
ATOM   3898  CA  ASP   252      35.346  15.330  47.819  1.00  0.00           C
ATOM   3899  HA  ASP   252      35.198  14.298  47.496  1.00  0.00           H
ATOM   3900  CB  ASP   252      33.977  15.873  48.252  1.00  0.00           C
ATOM   3901  HB2 ASP   252      33.600  15.253  49.066  1.00  0.00           H
ATOM   3902  HB3 ASP   252      34.111  16.882  48.643  1.00  0.00           H
ATOM   3903  CG  ASP   252      32.917  15.902  47.139  1.00  0.00           C
ATOM   3904  OD1 ASP   252      31.862  16.532  47.361  1.00  0.00           O
ATOM   3905  OD2 ASP   252      33.074  15.288  46.060  1.00  0.00           O
ATOM   3906  C   ASP   252      35.968  16.086  46.641  1.00  0.00           C
ATOM   3907  O   ASP   252      35.550  17.179  46.256  1.00  0.00           O
ATOM   3908  N   LYS   253      37.068  15.517  46.145  1.00  0.00           N
ATOM   3909  H   LYS   253      37.337  14.630  46.548  1.00  0.00           H
ATOM   3910  CA  LYS   253      37.887  16.042  45.054  1.00  0.00           C
ATOM   3911  HA  LYS   253      37.500  17.021  44.772  1.00  0.00           H
ATOM   3912  CB  LYS   253      39.328  16.284  45.531  1.00  0.00           C
ATOM   3913  HB2 LYS   253      39.940  16.553  44.670  1.00  0.00           H
ATOM   3914  HB3 LYS   253      39.302  17.143  46.201  1.00  0.00           H
ATOM   3915  CG  LYS   253      40.001  15.115  46.271  1.00  0.00           C
ATOM   3916  HG2 LYS   253      39.380  14.782  47.102  1.00  0.00           H
ATOM   3917  HG3 LYS   253      40.146  14.284  45.581  1.00  0.00           H
ATOM   3918  CD  LYS   253      41.358  15.569  46.820  1.00  0.00           C
ATOM   3919  HD2 LYS   253      41.949  15.959  45.994  1.00  0.00           H
ATOM   3920  HD3 LYS   253      41.213  16.369  47.546  1.00  0.00           H
ATOM   3921  CE  LYS   253      42.089  14.404  47.497  1.00  0.00           C
ATOM   3922  HE2 LYS   253      41.538  14.117  48.398  1.00  0.00           H
ATOM   3923  HE3 LYS   253      42.104  13.556  46.808  1.00  0.00           H
ATOM   3924  NZ  LYS   253      43.480  14.780  47.841  1.00  0.00           N
ATOM   3925  HZ1 LYS   253      43.513  15.581  48.463  1.00  0.00           H
ATOM   3926  HZ2 LYS   253      44.009  14.028  48.256  1.00  0.00           H
ATOM   3927  HZ3 LYS   253      43.996  15.034  46.999  1.00  0.00           H
ATOM   3928  C   LYS   253      37.754  15.143  43.829  1.00  0.00           C
ATOM   3929  O   LYS   253      38.045  13.950  43.878  1.00  0.00           O
ATOM   3930  N   THR   254      37.252  15.721  42.737  1.00  0.00           N
ATOM   3931  H   THR   254      36.960  16.690  42.834  1.00  0.00           H
ATOM   3932  CA  THR   254      36.830  15.003  41.527  1.00  0.00           C
ATOM   3933  HA  THR   254      37.042  13.939  41.633  1.00  0.00           H
ATOM   3934  CB  THR   254      35.302  15.139  41.346  1.00  0.00           C
ATOM   3935  HB  THR   254      35.038  16.192  41.259  1.00  0.00           H
ATOM   3936  CG2 THR   254      34.779  14.387  40.118  1.00  0.00           C
ATOM   3937 HG21 THR   254      35.074  13.340  40.169  1.00  0.00           H
ATOM   3938 HG22 THR   254      33.691  14.454  40.096  1.00  0.00           H
ATOM   3939 HG23 THR   254      35.166  14.831  39.203  1.00  0.00           H
ATOM   3940  OG1 THR   254      34.608  14.592  42.443  1.00  0.00           O
ATOM   3941  HG1 THR   254      34.864  15.063  43.242  1.00  0.00           H
ATOM   3942  C   THR   254      37.597  15.513  40.303  1.00  0.00           C
ATOM   3943  O   THR   254      37.141  16.437  39.628  1.00  0.00           O
ATOM   3944  N   LEU   255      38.767  14.933  40.001  1.00  0.00           N
ATOM   3945  H   LEU   255      39.108  14.192  40.595  1.00  0.00           H
ATOM   3946  CA  LEU   255      39.534  15.224  38.779  1.00  0.00           C
ATOM   3947  HA  LEU   255      39.511  16.298  38.610  1.00  0.00           H
ATOM   3948  CB  LEU   255      41.004  14.822  39.022  1.00  0.00           C
ATOM   3949  HB2 LEU   255      41.395  15.435  39.835  1.00  0.00           H
ATOM   3950  HB3 LEU   255      41.017  13.781  39.351  1.00  0.00           H
ATOM   3951  CG  LEU   255      41.958  14.941  37.815  1.00  0.00           C
ATOM   3952  HG  LEU   255      41.599  14.314  36.999  1.00  0.00           H
ATOM   3953  CD1 LEU   255      42.101  16.377  37.312  1.00  0.00           C
ATOM   3954 HD11 LEU   255      42.818  16.416  36.494  1.00  0.00           H
ATOM   3955 HD12 LEU   255      41.146  16.748  36.948  1.00  0.00           H
ATOM   3956 HD13 LEU   255      42.458  17.017  38.116  1.00  0.00           H
ATOM   3957  CD2 LEU   255      43.353  14.457  38.216  1.00  0.00           C
ATOM   3958 HD21 LEU   255      44.016  14.479  37.351  1.00  0.00           H
ATOM   3959 HD22 LEU   255      43.759  15.102  38.994  1.00  0.00           H
ATOM   3960 HD23 LEU   255      43.300  13.432  38.584  1.00  0.00           H
ATOM   3961  C   LEU   255      38.932  14.530  37.536  1.00  0.00           C
ATOM   3962  O   LEU   255      38.714  13.319  37.563  1.00  0.00           O
ATOM   3963  N   LYS   256      38.735  15.270  36.433  1.00  0.00           N
ATOM   3964  H   LYS   256      38.888  16.274  36.513  1.00  0.00           H
ATOM   3965  CA  LYS   256      38.327  14.745  35.113  1.00  0.00           C
ATOM   3966  HA  LYS   256      38.459  13.662  35.132  1.00  0.00           H
ATOM   3967  CB  LYS   256      36.826  15.024  34.888  1.00  0.00           C
ATOM   3968  HB2 LYS   256      36.292  14.783  35.809  1.00  0.00           H
ATOM   3969  HB3 LYS   256      36.680  16.083  34.677  1.00  0.00           H
ATOM   3970  CG  LYS   256      36.220  14.185  33.747  1.00  0.00           C
ATOM   3971  HG2 LYS   256      36.665  14.483  32.795  1.00  0.00           H
ATOM   3972  HG3 LYS   256      36.451  13.135  33.929  1.00  0.00           H
ATOM   3973  CD  LYS   256      34.690  14.348  33.670  1.00  0.00           C
ATOM   3974  HD2 LYS   256      34.265  14.167  34.660  1.00  0.00           H
ATOM   3975  HD3 LYS   256      34.458  15.368  33.363  1.00  0.00           H
ATOM   3976  CE  LYS   256      34.077  13.355  32.668  1.00  0.00           C
ATOM   3977  HE2 LYS   256      34.416  13.614  31.659  1.00  0.00           H
ATOM   3978  HE3 LYS   256      34.467  12.364  32.910  1.00  0.00           H
ATOM   3979  NZ  LYS   256      32.588  13.316  32.715  1.00  0.00           N
ATOM   3980  HZ1 LYS   256      32.209  12.495  32.269  1.00  0.00           H
ATOM   3981  HZ2 LYS   256      32.210  13.359  33.660  1.00  0.00           H
ATOM   3982  HZ3 LYS   256      32.150  14.114  32.249  1.00  0.00           H
ATOM   3983  C   LYS   256      39.219  15.306  33.993  1.00  0.00           C
ATOM   3984  O   LYS   256      39.383  16.521  33.873  1.00  0.00           O
ATOM   3985  N   ILE   257      39.804  14.424  33.177  1.00  0.00           N
ATOM   3986  H   ILE   257      39.613  13.446  33.318  1.00  0.00           H
ATOM   3987  CA  ILE   257      40.728  14.779  32.083  1.00  0.00           C
ATOM   3988  HA  ILE   257      41.094  15.791  32.250  1.00  0.00           H
ATOM   3989  CB  ILE   257      41.959  13.842  32.081  1.00  0.00           C
ATOM   3990  HB  ILE   257      41.596  12.824  31.931  1.00  0.00           H
ATOM   3991  CG2 ILE   257      42.916  14.158  30.915  1.00  0.00           C
ATOM   3992 HG21 ILE   257      43.189  15.214  30.913  1.00  0.00           H
ATOM   3993 HG22 ILE   257      43.818  13.552  31.003  1.00  0.00           H
ATOM   3994 HG23 ILE   257      42.444  13.914  29.961  1.00  0.00           H
ATOM   3995  CG1 ILE   257      42.723  13.855  33.427  1.00  0.00           C
ATOM   3996 HG12 ILE   257      42.057  13.532  34.227  1.00  0.00           H
ATOM   3997 HG13 ILE   257      43.519  13.114  33.369  1.00  0.00           H
ATOM   3998  CD1 ILE   257      43.344  15.199  33.830  1.00  0.00           C
ATOM   3999 HD11 ILE   257      44.050  15.541  33.074  1.00  0.00           H
ATOM   4000 HD12 ILE   257      42.564  15.947  33.969  1.00  0.00           H
ATOM   4001 HD13 ILE   257      43.880  15.075  34.771  1.00  0.00           H
ATOM   4002  C   ILE   257      40.013  14.766  30.723  1.00  0.00           C
ATOM   4003  O   ILE   257      39.334  13.797  30.387  1.00  0.00           O
ATOM   4004  N   TYR   258      40.176  15.832  29.938  1.00  0.00           N
ATOM   4005  H   TYR   258      40.732  16.600  30.297  1.00  0.00           H
ATOM   4006  CA  TYR   258      39.587  15.998  28.605  1.00  0.00           C
ATOM   4007  HA  TYR   258      38.837  15.223  28.445  1.00  0.00           H
ATOM   4008  CB  TYR   258      38.864  17.348  28.528  1.00  0.00           C
ATOM   4009  HB2 TYR   258      39.528  18.144  28.867  1.00  0.00           H
ATOM   4010  HB3 TYR   258      38.612  17.552  27.487  1.00  0.00           H
ATOM   4011  CG  TYR   258      37.587  17.373  29.342  1.00  0.00           C
ATOM   4012  CD1 TYR   258      37.619  17.662  30.719  1.00  0.00           C
ATOM   4013  HD1 TYR   258      38.559  17.884  31.208  1.00  0.00           H
ATOM   4014  CE1 TYR   258      36.428  17.639  31.467  1.00  0.00           C
ATOM   4015  HE1 TYR   258      36.460  17.839  32.524  1.00  0.00           H
ATOM   4016  CZ  TYR   258      35.198  17.345  30.836  1.00  0.00           C
ATOM   4017  OH  TYR   258      34.045  17.316  31.548  1.00  0.00           O
ATOM   4018  HH  TYR   258      33.300  16.980  31.025  1.00  0.00           H
ATOM   4019  CE2 TYR   258      35.171  17.052  29.459  1.00  0.00           C
ATOM   4020  HE2 TYR   258      34.235  16.823  28.977  1.00  0.00           H
ATOM   4021  CD2 TYR   258      36.366  17.052  28.720  1.00  0.00           C
ATOM   4022  HD2 TYR   258      36.342  16.808  27.671  1.00  0.00           H
ATOM   4023  C   TYR   258      40.655  15.849  27.517  1.00  0.00           C
ATOM   4024  O   TYR   258      41.569  16.670  27.409  1.00  0.00           O
ATOM   4025  N   GLU   259      40.557  14.778  26.724  1.00  0.00           N
ATOM   4026  H   GLU   259      39.795  14.132  26.860  1.00  0.00           H
ATOM   4027  CA  GLU   259      41.659  14.339  25.863  1.00  0.00           C
ATOM   4028  HA  GLU   259      42.549  14.492  26.466  1.00  0.00           H
ATOM   4029  CB  GLU   259      41.564  12.824  25.592  1.00  0.00           C
ATOM   4030  HB2 GLU   259      41.620  12.310  26.553  1.00  0.00           H
ATOM   4031  HB3 GLU   259      40.582  12.615  25.166  1.00  0.00           H
ATOM   4032  CG  GLU   259      42.625  12.208  24.653  1.00  0.00           C
ATOM   4033  HG2 GLU   259      42.482  11.126  24.658  1.00  0.00           H
ATOM   4034  HG3 GLU   259      42.412  12.556  23.639  1.00  0.00           H
ATOM   4035  CD  GLU   259      44.103  12.515  24.970  1.00  0.00           C
ATOM   4036  OE1 GLU   259      44.956  12.078  24.172  1.00  0.00           O
ATOM   4037  OE2 GLU   259      44.383  13.256  25.945  1.00  0.00           O
ATOM   4038  C   GLU   259      41.856  15.180  24.588  1.00  0.00           C
ATOM   4039  O   GLU   259      40.915  15.575  23.885  1.00  0.00           O
ATOM   4040  N   GLY   260      43.123  15.509  24.333  1.00  0.00           N
ATOM   4041  H   GLY   260      43.834  15.128  24.953  1.00  0.00           H
ATOM   4042  CA  GLY   260      43.574  16.445  23.309  1.00  0.00           C
ATOM   4043  HA2 GLY   260      44.662  16.484  23.335  1.00  0.00           H
ATOM   4044  HA3 GLY   260      43.269  16.071  22.332  1.00  0.00           H
ATOM   4045  C   GLY   260      43.038  17.874  23.475  1.00  0.00           C
ATOM   4046  O   GLY   260      43.177  18.662  22.541  1.00  0.00           O
ATOM   4047  N   ALA   261      42.341  18.185  24.572  1.00  0.00           N
ATOM   4048  H   ALA   261      42.264  17.497  25.308  1.00  0.00           H
ATOM   4049  CA  ALA   261      41.649  19.456  24.750  1.00  0.00           C
ATOM   4050  HA  ALA   261      41.150  19.709  23.817  1.00  0.00           H
ATOM   4051  CB  ALA   261      40.562  19.321  25.819  1.00  0.00           C
ATOM   4052  HB1 ALA   261      39.994  20.249  25.877  1.00  0.00           H
ATOM   4053  HB2 ALA   261      39.889  18.504  25.563  1.00  0.00           H
ATOM   4054  HB3 ALA   261      41.019  19.133  26.789  1.00  0.00           H
ATOM   4055  C   ALA   261      42.624  20.595  25.051  1.00  0.00           C
ATOM   4056  O   ALA   261      43.611  20.421  25.768  1.00  0.00           O
ATOM   4057  N   TYR   262      42.324  21.759  24.485  1.00  0.00           N
ATOM   4058  H   TYR   262      41.467  21.822  23.938  1.00  0.00           H
ATOM   4059  CA  TYR   262      43.024  23.008  24.743  1.00  0.00           C
ATOM   4060  HA  TYR   262      44.072  22.795  24.965  1.00  0.00           H
ATOM   4061  CB  TYR   262      42.993  23.847  23.453  1.00  0.00           C
ATOM   4062  HB2 TYR   262      42.003  23.773  23.005  1.00  0.00           H
ATOM   4063  HB3 TYR   262      43.133  24.891  23.717  1.00  0.00           H
ATOM   4064  CG  TYR   262      44.036  23.492  22.387  1.00  0.00           C
ATOM   4065  CD1 TYR   262      44.478  24.501  21.509  1.00  0.00           C
ATOM   4066  HD1 TYR   262      44.070  25.500  21.588  1.00  0.00           H
ATOM   4067  CE1 TYR   262      45.454  24.230  20.530  1.00  0.00           C
ATOM   4068  HE1 TYR   262      45.773  25.018  19.863  1.00  0.00           H
ATOM   4069  CZ  TYR   262      45.983  22.931  20.403  1.00  0.00           C
ATOM   4070  OH  TYR   262      46.923  22.663  19.458  1.00  0.00           O
ATOM   4071  HH  TYR   262      46.659  21.897  18.942  1.00  0.00           H
ATOM   4072  CE2 TYR   262      45.536  21.907  21.262  1.00  0.00           C
ATOM   4073  HE2 TYR   262      45.939  20.909  21.175  1.00  0.00           H
ATOM   4074  CD2 TYR   262      44.577  22.191  22.254  1.00  0.00           C
ATOM   4075  HD2 TYR   262      44.267  21.393  22.912  1.00  0.00           H
ATOM   4076  C   TYR   262      42.453  23.693  26.004  1.00  0.00           C
ATOM   4077  O   TYR   262      41.608  23.139  26.713  1.00  0.00           O
ATOM   4078  N   HID   263      43.021  24.845  26.370  1.00  0.00           N
ATOM   4079  H   HID   263      43.642  25.295  25.710  1.00  0.00           H
ATOM   4080  CA  HID   263      43.035  25.322  27.757  1.00  0.00           C
ATOM   4081  HA  HID   263      43.417  24.514  28.384  1.00  0.00           H
ATOM   4082  CB  HID   263      44.033  26.489  27.850  1.00  0.00           C
ATOM   4083  HB2 HID   263      44.998  26.164  27.458  1.00  0.00           H
ATOM   4084  HB3 HID   263      43.679  27.318  27.234  1.00  0.00           H
ATOM   4085  CG  HID   263      44.245  26.977  29.260  1.00  0.00           C
ATOM   4086  ND1 HID   263      44.880  26.288  30.266  1.00  0.00           N
ATOM   4087  HD1 HID   263      45.403  25.407  30.184  1.00  0.00           H
ATOM   4088  CE1 HID   263      44.742  26.976  31.405  1.00  0.00           C
ATOM   4089  HE1 HID   263      45.122  26.647  32.364  1.00  0.00           H
ATOM   4090  NE2 HID   263      44.052  28.110  31.186  1.00  0.00           N
ATOM   4091  CD2 HID   263      43.729  28.113  29.824  1.00  0.00           C
ATOM   4092  HD2 HID   263      43.138  28.861  29.317  1.00  0.00           H
ATOM   4093  C   HID   263      41.656  25.713  28.331  1.00  0.00           C
ATOM   4094  O   HID   263      41.393  25.487  29.512  1.00  0.00           O
ATOM   4095  N   VAL   264      40.761  26.313  27.547  1.00  0.00           N
ATOM   4096  H   VAL   264      40.990  26.431  26.564  1.00  0.00           H
ATOM   4097  CA  VAL   264      39.518  26.935  28.046  1.00  0.00           C
ATOM   4098  HA  VAL   264      39.616  27.108  29.117  1.00  0.00           H
ATOM   4099  CB  VAL   264      39.311  28.319  27.393  1.00  0.00           C
ATOM   4100  HB  VAL   264      39.051  28.194  26.341  1.00  0.00           H
ATOM   4101  CG1 VAL   264      38.185  29.086  28.097  1.00  0.00           C
ATOM   4102 HG11 VAL   264      38.010  30.031  27.587  1.00  0.00           H
ATOM   4103 HG12 VAL   264      37.262  28.506  28.089  1.00  0.00           H
ATOM   4104 HG13 VAL   264      38.476  29.293  29.124  1.00  0.00           H
ATOM   4105  CG2 VAL   264      40.573  29.194  27.465  1.00  0.00           C
ATOM   4106 HG21 VAL   264      40.355  30.185  27.067  1.00  0.00           H
ATOM   4107 HG22 VAL   264      40.907  29.286  28.495  1.00  0.00           H
ATOM   4108 HG23 VAL   264      41.374  28.760  26.872  1.00  0.00           H
ATOM   4109  C   VAL   264      38.311  26.005  27.858  1.00  0.00           C
ATOM   4110  O   VAL   264      37.551  26.135  26.902  1.00  0.00           O
ATOM   4111  N   LEU   265      38.121  25.026  28.752  1.00  0.00           N
ATOM   4112  H   LEU   265      38.788  24.944  29.504  1.00  0.00           H
ATOM   4113  CA  LEU   265      37.195  23.901  28.529  1.00  0.00           C
ATOM   4114  HA  LEU   265      37.481  23.426  27.592  1.00  0.00           H
ATOM   4115  CB  LEU   265      37.342  22.855  29.644  1.00  0.00           C
ATOM   4116  HB2 LEU   265      36.997  23.298  30.579  1.00  0.00           H
ATOM   4117  HB3 LEU   265      36.685  22.023  29.401  1.00  0.00           H
ATOM   4118  CG  LEU   265      38.740  22.257  29.859  1.00  0.00           C
ATOM   4119  HG  LEU   265      39.447  23.055  30.073  1.00  0.00           H
ATOM   4120  CD1 LEU   265      38.658  21.338  31.076  1.00  0.00           C
ATOM   4121 HD11 LEU   265      38.378  21.918  31.954  1.00  0.00           H
ATOM   4122 HD12 LEU   265      37.926  20.547  30.908  1.00  0.00           H
ATOM   4123 HD13 LEU   265      39.631  20.903  31.255  1.00  0.00           H
ATOM   4124  CD2 LEU   265      39.246  21.464  28.652  1.00  0.00           C
ATOM   4125 HD21 LEU   265      40.215  21.027  28.879  1.00  0.00           H
ATOM   4126 HD22 LEU   265      38.542  20.674  28.397  1.00  0.00           H
ATOM   4127 HD23 LEU   265      39.372  22.135  27.803  1.00  0.00           H
ATOM   4128  C   LEU   265      35.708  24.292  28.390  1.00  0.00           C
ATOM   4129  O   LEU   265      34.968  23.643  27.656  1.00  0.00           O
ATOM   4130  N   HIE   266      35.254  25.365  29.045  1.00  0.00           N
ATOM   4131  H   HIE   266      35.890  25.893  29.632  1.00  0.00           H
ATOM   4132  CA  HIE   266      33.897  25.916  28.867  1.00  0.00           C
ATOM   4133  HA  HIE   266      33.190  25.085  28.831  1.00  0.00           H
ATOM   4134  CB  HIE   266      33.544  26.796  30.080  1.00  0.00           C
ATOM   4135  HB2 HIE   266      32.536  27.191  29.957  1.00  0.00           H
ATOM   4136  HB3 HIE   266      33.541  26.172  30.974  1.00  0.00           H
ATOM   4137  CG  HIE   266      34.501  27.942  30.312  1.00  0.00           C
ATOM   4138  ND1 HIE   266      35.833  27.789  30.690  1.00  0.00           N
ATOM   4139  CE1 HIE   266      36.322  29.031  30.818  1.00  0.00           C
ATOM   4140  HE1 HIE   266      37.337  29.266  31.101  1.00  0.00           H
ATOM   4141  NE2 HIE   266      35.385  29.944  30.521  1.00  0.00           N
ATOM   4142  HE2 HIE   266      35.536  30.948  30.567  1.00  0.00           H
ATOM   4143  CD2 HIE   266      34.218  29.276  30.214  1.00  0.00           C
ATOM   4144  HD2 HIE   266      33.259  29.709  29.963  1.00  0.00           H
ATOM   4145  C   HIE   266      33.699  26.683  27.545  1.00  0.00           C
ATOM   4146  O   HIE   266      32.603  27.193  27.312  1.00  0.00           O
ATOM   4147  N   LYS   267      34.747  26.790  26.716  1.00  0.00           N
ATOM   4148  H   LYS   267      35.627  26.388  27.031  1.00  0.00           H
ATOM   4149  CA  LYS   267      34.783  27.413  25.381  1.00  0.00           C
ATOM   4150  HA  LYS   267      33.767  27.453  24.983  1.00  0.00           H
ATOM   4151  CB  LYS   267      35.327  28.850  25.500  1.00  0.00           C
ATOM   4152  HB2 LYS   267      36.304  28.823  25.981  1.00  0.00           H
ATOM   4153  HB3 LYS   267      35.458  29.270  24.503  1.00  0.00           H
ATOM   4154  CG  LYS   267      34.381  29.772  26.286  1.00  0.00           C
ATOM   4155  HG2 LYS   267      33.442  29.847  25.734  1.00  0.00           H
ATOM   4156  HG3 LYS   267      34.177  29.355  27.271  1.00  0.00           H
ATOM   4157  CD  LYS   267      34.984  31.166  26.489  1.00  0.00           C
ATOM   4158  HD2 LYS   267      35.823  31.086  27.182  1.00  0.00           H
ATOM   4159  HD3 LYS   267      35.355  31.556  25.541  1.00  0.00           H
ATOM   4160  CE  LYS   267      33.956  32.137  27.079  1.00  0.00           C
ATOM   4161  HE2 LYS   267      33.534  31.706  27.992  1.00  0.00           H
ATOM   4162  HE3 LYS   267      34.467  33.057  27.365  1.00  0.00           H
ATOM   4163  NZ  LYS   267      32.881  32.450  26.110  1.00  0.00           N
ATOM   4164  HZ1 LYS   267      32.363  31.624  25.833  1.00  0.00           H
ATOM   4165  HZ2 LYS   267      32.218  33.126  26.450  1.00  0.00           H
ATOM   4166  HZ3 LYS   267      33.243  32.758  25.199  1.00  0.00           H
ATOM   4167  C   LYS   267      35.592  26.551  24.392  1.00  0.00           C
ATOM   4168  O   LYS   267      36.156  27.043  23.410  1.00  0.00           O
ATOM   4169  N   GLU   268      35.705  25.255  24.673  1.00  0.00           N
ATOM   4170  H   GLU   268      35.211  24.905  25.481  1.00  0.00           H
ATOM   4171  CA  GLU   268      36.383  24.275  23.819  1.00  0.00           C
ATOM   4172  HA  GLU   268      37.317  24.701  23.470  1.00  0.00           H
ATOM   4173  CB  GLU   268      36.746  23.048  24.679  1.00  0.00           C
ATOM   4174  HB2 GLU   268      36.491  23.257  25.711  1.00  0.00           H
ATOM   4175  HB3 GLU   268      36.145  22.193  24.396  1.00  0.00           H
ATOM   4176  CG  GLU   268      38.244  22.695  24.666  1.00  0.00           C
ATOM   4177  HG2 GLU   268      38.827  23.612  24.776  1.00  0.00           H
ATOM   4178  HG3 GLU   268      38.449  22.076  25.539  1.00  0.00           H
ATOM   4179  CD  GLU   268      38.711  21.925  23.426  1.00  0.00           C
ATOM   4180  OE1 GLU   268      37.915  21.168  22.815  1.00  0.00           O
ATOM   4181  OE2 GLU   268      39.903  22.032  23.060  1.00  0.00           O
ATOM   4182  C   GLU   268      35.513  23.946  22.582  1.00  0.00           C
ATOM   4183  O   GLU   268      34.605  24.697  22.211  1.00  0.00           O
ATOM   4184  N   LEU   269      35.743  22.805  21.926  1.00  0.00           N
ATOM   4185  H   LEU   269      36.480  22.189  22.268  1.00  0.00           H
ATOM   4186  CA  LEU   269      34.757  22.229  21.005  1.00  0.00           C
ATOM   4187  HA  LEU   269      34.541  22.970  20.244  1.00  0.00           H
ATOM   4188  CB  LEU   269      35.346  20.978  20.326  1.00  0.00           C
ATOM   4189  HB2 LEU   269      35.788  20.348  21.099  1.00  0.00           H
ATOM   4190  HB3 LEU   269      34.549  20.407  19.849  1.00  0.00           H
ATOM   4191  CG  LEU   269      36.413  21.318  19.269  1.00  0.00           C
ATOM   4192  HG  LEU   269      37.091  22.071  19.667  1.00  0.00           H
ATOM   4193  CD1 LEU   269      37.227  20.075  18.912  1.00  0.00           C
ATOM   4194 HD11 LEU   269      37.718  19.696  19.808  1.00  0.00           H
ATOM   4195 HD12 LEU   269      36.577  19.302  18.502  1.00  0.00           H
ATOM   4196 HD13 LEU   269      37.988  20.331  18.175  1.00  0.00           H
ATOM   4197  CD2 LEU   269      35.786  21.859  17.981  1.00  0.00           C
ATOM   4198 HD21 LEU   269      35.106  21.124  17.551  1.00  0.00           H
ATOM   4199 HD22 LEU   269      35.247  22.782  18.180  1.00  0.00           H
ATOM   4200 HD23 LEU   269      36.574  22.079  17.258  1.00  0.00           H
ATOM   4201  C   LEU   269      33.426  21.935  21.733  1.00  0.00           C
ATOM   4202  O   LEU   269      33.430  21.709  22.951  1.00  0.00           O
ATOM   4203  N   PRO   270      32.283  21.899  21.014  1.00  0.00           N
ATOM   4204  CD  PRO   270      32.117  22.210  19.599  1.00  0.00           C
ATOM   4205  HD2 PRO   270      32.386  21.338  19.001  1.00  0.00           H
ATOM   4206  HD3 PRO   270      32.707  23.075  19.295  1.00  0.00           H
ATOM   4207  CG  PRO   270      30.633  22.526  19.416  1.00  0.00           C
ATOM   4208  HG2 PRO   270      30.287  22.281  18.411  1.00  0.00           H
ATOM   4209  HG3 PRO   270      30.451  23.578  19.641  1.00  0.00           H
ATOM   4210  CB  PRO   270      29.967  21.652  20.476  1.00  0.00           C
ATOM   4211  HB2 PRO   270      29.869  20.633  20.098  1.00  0.00           H
ATOM   4212  HB3 PRO   270      28.994  22.045  20.772  1.00  0.00           H
ATOM   4213  CA  PRO   270      30.971  21.702  21.631  1.00  0.00           C
ATOM   4214  HA  PRO   270      30.749  22.574  22.247  1.00  0.00           H
ATOM   4215  C   PRO   270      30.887  20.452  22.511  1.00  0.00           C
ATOM   4216  O   PRO   270      30.359  20.526  23.608  1.00  0.00           O
ATOM   4217  N   GLU   271      31.482  19.329  22.098  1.00  0.00           N
ATOM   4218  H   GLU   271      31.844  19.287  21.160  1.00  0.00           H
ATOM   4219  CA  GLU   271      31.376  18.073  22.850  1.00  0.00           C
ATOM   4220  HA  GLU   271      30.322  17.930  23.081  1.00  0.00           H
ATOM   4221  CB  GLU   271      31.888  16.917  21.969  1.00  0.00           C
ATOM   4222  HB2 GLU   271      31.804  17.189  20.915  1.00  0.00           H
ATOM   4223  HB3 GLU   271      32.942  16.729  22.179  1.00  0.00           H
ATOM   4224  CG  GLU   271      31.079  15.638  22.196  1.00  0.00           C
ATOM   4225  HG2 GLU   271      31.535  14.825  21.627  1.00  0.00           H
ATOM   4226  HG3 GLU   271      31.108  15.370  23.254  1.00  0.00           H
ATOM   4227  CD  GLU   271      29.636  15.861  21.730  1.00  0.00           C
ATOM   4228  OE1 GLU   271      29.408  15.777  20.506  1.00  0.00           O
ATOM   4229  OE2 GLU   271      28.795  16.218  22.588  1.00  0.00           O
ATOM   4230  C   GLU   271      32.101  18.096  24.203  1.00  0.00           C
ATOM   4231  O   GLU   271      31.574  17.622  25.212  1.00  0.00           O
ATOM   4232  N   VAL   272      33.287  18.714  24.265  1.00  0.00           N
ATOM   4233  H   VAL   272      33.636  19.165  23.432  1.00  0.00           H
ATOM   4234  CA  VAL   272      33.955  18.977  25.552  1.00  0.00           C
ATOM   4235  HA  VAL   272      34.015  18.050  26.123  1.00  0.00           H
ATOM   4236  CB  VAL   272      35.385  19.499  25.321  1.00  0.00           C
ATOM   4237  HB  VAL   272      35.341  20.256  24.545  1.00  0.00           H
ATOM   4238  CG1 VAL   272      36.037  20.113  26.567  1.00  0.00           C
ATOM   4239 HG11 VAL   272      37.077  20.367  26.363  1.00  0.00           H
ATOM   4240 HG12 VAL   272      35.517  21.028  26.852  1.00  0.00           H
ATOM   4241 HG13 VAL   272      35.996  19.415  27.400  1.00  0.00           H
ATOM   4242  CG2 VAL   272      36.289  18.370  24.810  1.00  0.00           C
ATOM   4243 HG21 VAL   272      36.292  17.543  25.517  1.00  0.00           H
ATOM   4244 HG22 VAL   272      35.926  18.014  23.846  1.00  0.00           H
ATOM   4245 HG23 VAL   272      37.304  18.747  24.696  1.00  0.00           H
ATOM   4246  C   VAL   272      33.112  19.949  26.378  1.00  0.00           C
ATOM   4247  O   VAL   272      32.832  19.683  27.546  1.00  0.00           O
ATOM   4248  N   THR   273      32.603  21.010  25.747  1.00  0.00           N
ATOM   4249  H   THR   273      32.826  21.128  24.767  1.00  0.00           H
ATOM   4250  CA  THR   273      31.758  22.029  26.390  1.00  0.00           C
ATOM   4251  HA  THR   273      32.323  22.463  27.215  1.00  0.00           H
ATOM   4252  CB  THR   273      31.437  23.168  25.405  1.00  0.00           C
ATOM   4253  HB  THR   273      30.819  22.790  24.593  1.00  0.00           H
ATOM   4254  CG2 THR   273      30.700  24.326  26.074  1.00  0.00           C
ATOM   4255 HG21 THR   273      31.266  24.674  26.938  1.00  0.00           H
ATOM   4256 HG22 THR   273      30.588  25.148  25.367  1.00  0.00           H
ATOM   4257 HG23 THR   273      29.708  24.008  26.395  1.00  0.00           H
ATOM   4258  OG1 THR   273      32.622  23.714  24.858  1.00  0.00           O
ATOM   4259  HG1 THR   273      32.982  23.080  24.223  1.00  0.00           H
ATOM   4260  C   THR   273      30.466  21.436  26.979  1.00  0.00           C
ATOM   4261  O   THR   273      30.084  21.808  28.087  1.00  0.00           O
ATOM   4262  N   ASN   274      29.842  20.455  26.314  1.00  0.00           N
ATOM   4263  H   ASN   274      30.178  20.234  25.383  1.00  0.00           H
ATOM   4264  CA  ASN   274      28.660  19.730  26.789  1.00  0.00           C
ATOM   4265  HA  ASN   274      27.851  20.443  26.957  1.00  0.00           H
ATOM   4266  CB  ASN   274      28.208  18.694  25.739  1.00  0.00           C
ATOM   4267  HB2 ASN   274      29.056  18.086  25.428  1.00  0.00           H
ATOM   4268  HB3 ASN   274      27.469  18.030  26.186  1.00  0.00           H
ATOM   4269  CG  ASN   274      27.559  19.291  24.510  1.00  0.00           C
ATOM   4270  OD1 ASN   274      26.986  20.368  24.536  1.00  0.00           O
ATOM   4271  ND2 ASN   274      27.574  18.595  23.398  1.00  0.00           N
ATOM   4272 HD21 ASN   274      27.103  18.982  22.608  1.00  0.00           H
ATOM   4273 HD22 ASN   274      28.013  17.668  23.318  1.00  0.00           H
ATOM   4274  C   ASN   274      28.924  19.021  28.117  1.00  0.00           C
ATOM   4275  O   ASN   274      28.210  19.247  29.092  1.00  0.00           O
ATOM   4276  N   SER   275      29.963  18.181  28.178  1.00  0.00           N
ATOM   4277  H   SER   275      30.522  18.057  27.339  1.00  0.00           H
ATOM   4278  CA  SER   275      30.338  17.488  29.416  1.00  0.00           C
ATOM   4279  HA  SER   275      29.451  16.993  29.808  1.00  0.00           H
ATOM   4280  CB  SER   275      31.359  16.388  29.124  1.00  0.00           C
ATOM   4281  HB2 SER   275      30.861  15.572  28.599  1.00  0.00           H
ATOM   4282  HB3 SER   275      32.136  16.788  28.473  1.00  0.00           H
ATOM   4283  OG  SER   275      31.955  15.891  30.313  1.00  0.00           O
ATOM   4284  HG  SER   275      31.244  15.700  30.978  1.00  0.00           H
ATOM   4285  C   SER   275      30.822  18.463  30.493  1.00  0.00           C
ATOM   4286  O   SER   275      30.515  18.259  31.659  1.00  0.00           O
ATOM   4287  N   VAL   276      31.498  19.560  30.140  1.00  0.00           N
ATOM   4288  H   VAL   276      31.749  19.683  29.162  1.00  0.00           H
ATOM   4289  CA  VAL   276      31.886  20.606  31.105  1.00  0.00           C
ATOM   4290  HA  VAL   276      32.478  20.146  31.897  1.00  0.00           H
ATOM   4291  CB  VAL   276      32.753  21.678  30.419  1.00  0.00           C
ATOM   4292  HB  VAL   276      32.279  21.964  29.482  1.00  0.00           H
ATOM   4293  CG1 VAL   276      32.956  22.956  31.243  1.00  0.00           C
ATOM   4294 HG11 VAL   276      32.021  23.511  31.319  1.00  0.00           H
ATOM   4295 HG12 VAL   276      33.303  22.703  32.244  1.00  0.00           H
ATOM   4296 HG13 VAL   276      33.698  23.589  30.760  1.00  0.00           H
ATOM   4297  CG2 VAL   276      34.134  21.100  30.101  1.00  0.00           C
ATOM   4298 HG21 VAL   276      34.776  21.109  30.980  1.00  0.00           H
ATOM   4299 HG22 VAL   276      34.055  20.076  29.739  1.00  0.00           H
ATOM   4300 HG23 VAL   276      34.572  21.696  29.306  1.00  0.00           H
ATOM   4301  C   VAL   276      30.646  21.205  31.771  1.00  0.00           C
ATOM   4302  O   VAL   276      30.571  21.247  32.998  1.00  0.00           O
ATOM   4303  N   PHE   277      29.634  21.581  30.988  1.00  0.00           N
ATOM   4304  H   PHE   277      29.731  21.494  29.980  1.00  0.00           H
ATOM   4305  CA  PHE   277      28.367  22.070  31.528  1.00  0.00           C
ATOM   4306  HA  PHE   277      28.586  22.847  32.259  1.00  0.00           H
ATOM   4307  CB  PHE   277      27.530  22.702  30.401  1.00  0.00           C
ATOM   4308  HB2 PHE   277      27.592  22.075  29.509  1.00  0.00           H
ATOM   4309  HB3 PHE   277      26.487  22.691  30.722  1.00  0.00           H
ATOM   4310  CG  PHE   277      27.890  24.140  30.022  1.00  0.00           C
ATOM   4311  CD1 PHE   277      29.199  24.506  29.639  1.00  0.00           C
ATOM   4312  HD1 PHE   277      29.987  23.772  29.619  1.00  0.00           H
ATOM   4313  CE1 PHE   277      29.488  25.824  29.240  1.00  0.00           C
ATOM   4314  HE1 PHE   277      30.483  26.083  28.903  1.00  0.00           H
ATOM   4315  CZ  PHE   277      28.476  26.798  29.245  1.00  0.00           C
ATOM   4316  HZ  PHE   277      28.697  27.807  28.925  1.00  0.00           H
ATOM   4317  CE2 PHE   277      27.173  26.451  29.637  1.00  0.00           C
ATOM   4318  HE2 PHE   277      26.387  27.195  29.617  1.00  0.00           H
ATOM   4319  CD2 PHE   277      26.881  25.126  30.014  1.00  0.00           C
ATOM   4320  HD2 PHE   277      25.868  24.861  30.277  1.00  0.00           H
ATOM   4321  C   PHE   277      27.598  20.970  32.289  1.00  0.00           C
ATOM   4322  O   PHE   277      27.011  21.274  33.324  1.00  0.00           O
ATOM   4323  N   HIE   278      27.630  19.705  31.842  1.00  0.00           N
ATOM   4324  H   HIE   278      28.085  19.524  30.951  1.00  0.00           H
ATOM   4325  CA  HIE   278      26.988  18.570  32.526  1.00  0.00           C
ATOM   4326  HA  HIE   278      25.949  18.828  32.731  1.00  0.00           H
ATOM   4327  CB  HIE   278      26.983  17.319  31.632  1.00  0.00           C
ATOM   4328  HB2 HIE   278      26.459  17.539  30.702  1.00  0.00           H
ATOM   4329  HB3 HIE   278      28.007  17.036  31.402  1.00  0.00           H
ATOM   4330  CG  HIE   278      26.308  16.149  32.308  1.00  0.00           C
ATOM   4331  ND1 HIE   278      24.928  16.004  32.461  1.00  0.00           N
ATOM   4332  CE1 HIE   278      24.759  14.971  33.301  1.00  0.00           C
ATOM   4333  HE1 HIE   278      23.800  14.632  33.670  1.00  0.00           H
ATOM   4334  NE2 HIE   278      25.948  14.460  33.667  1.00  0.00           N
ATOM   4335  HE2 HIE   278      26.086  13.740  34.365  1.00  0.00           H
ATOM   4336  CD2 HIE   278      26.938  15.188  33.047  1.00  0.00           C
ATOM   4337  HD2 HIE   278      28.007  15.085  33.187  1.00  0.00           H
ATOM   4338  C   HIE   278      27.629  18.233  33.878  1.00  0.00           C
ATOM   4339  O   HIE   278      26.919  18.114  34.870  1.00  0.00           O
ATOM   4340  N   GLU   279      28.955  18.075  33.941  1.00  0.00           N
ATOM   4341  H   GLU   279      29.489  18.172  33.082  1.00  0.00           H
ATOM   4342  CA  GLU   279      29.658  17.727  35.183  1.00  0.00           C
ATOM   4343  HA  GLU   279      29.243  16.803  35.590  1.00  0.00           H
ATOM   4344  CB  GLU   279      31.165  17.546  34.969  1.00  0.00           C
ATOM   4345  HB2 GLU   279      31.600  18.499  34.667  1.00  0.00           H
ATOM   4346  HB3 GLU   279      31.589  17.305  35.943  1.00  0.00           H
ATOM   4347  CG  GLU   279      31.669  16.479  33.996  1.00  0.00           C
ATOM   4348  HG2 GLU   279      32.025  16.974  33.098  1.00  0.00           H
ATOM   4349  HG3 GLU   279      32.552  16.023  34.447  1.00  0.00           H
ATOM   4350  CD  GLU   279      30.698  15.362  33.608  1.00  0.00           C
ATOM   4351  OE1 GLU   279      30.537  15.154  32.374  1.00  0.00           O
ATOM   4352  OE2 GLU   279      30.411  14.500  34.463  1.00  0.00           O
ATOM   4353  C   GLU   279      29.494  18.825  36.237  1.00  0.00           C
ATOM   4354  O   GLU   279      29.277  18.511  37.407  1.00  0.00           O
ATOM   4355  N   ILE   280      29.553  20.098  35.814  1.00  0.00           N
ATOM   4356  H   ILE   280      29.764  20.270  34.837  1.00  0.00           H
ATOM   4357  CA  ILE   280      29.263  21.255  36.666  1.00  0.00           C
ATOM   4358  HA  ILE   280      29.893  21.187  37.553  1.00  0.00           H
ATOM   4359  CB  ILE   280      29.582  22.589  35.947  1.00  0.00           C
ATOM   4360  HB  ILE   280      29.089  22.592  34.974  1.00  0.00           H
ATOM   4361  CG2 ILE   280      29.063  23.793  36.761  1.00  0.00           C
ATOM   4362 HG21 ILE   280      27.973  23.787  36.791  1.00  0.00           H
ATOM   4363 HG22 ILE   280      29.450  23.754  37.780  1.00  0.00           H
ATOM   4364 HG23 ILE   280      29.371  24.733  36.307  1.00  0.00           H
ATOM   4365  CG1 ILE   280      31.109  22.693  35.738  1.00  0.00           C
ATOM   4366 HG12 ILE   280      31.595  22.762  36.706  1.00  0.00           H
ATOM   4367 HG13 ILE   280      31.472  21.779  35.277  1.00  0.00           H
ATOM   4368  CD1 ILE   280      31.560  23.861  34.850  1.00  0.00           C
ATOM   4369 HD11 ILE   280      31.389  24.815  35.349  1.00  0.00           H
ATOM   4370 HD12 ILE   280      32.627  23.764  34.645  1.00  0.00           H
ATOM   4371 HD13 ILE   280      31.015  23.844  33.905  1.00  0.00           H
ATOM   4372  C   ILE   280      27.821  21.189  37.164  1.00  0.00           C
ATOM   4373  O   ILE   280      27.629  21.168  38.376  1.00  0.00           O
ATOM   4374  N   ASN   281      26.831  21.089  36.269  1.00  0.00           N
ATOM   4375  H   ASN   281      27.065  21.076  35.281  1.00  0.00           H
ATOM   4376  CA  ASN   281      25.419  20.940  36.627  1.00  0.00           C
ATOM   4377  HA  ASN   281      25.084  21.862  37.101  1.00  0.00           H
ATOM   4378  CB  ASN   281      24.654  20.747  35.304  1.00  0.00           C
ATOM   4379  HB2 ASN   281      24.784  21.649  34.704  1.00  0.00           H
ATOM   4380  HB3 ASN   281      25.079  19.901  34.764  1.00  0.00           H
ATOM   4381  CG  ASN   281      23.162  20.495  35.426  1.00  0.00           C
ATOM   4382  OD1 ASN   281      22.585  20.325  36.479  1.00  0.00           O
ATOM   4383  ND2 ASN   281      22.471  20.479  34.314  1.00  0.00           N
ATOM   4384 HD21 ASN   281      21.480  20.348  34.426  1.00  0.00           H
ATOM   4385 HD22 ASN   281      22.937  20.619  33.433  1.00  0.00           H
ATOM   4386  C   ASN   281      25.193  19.799  37.643  1.00  0.00           C
ATOM   4387  O   ASN   281      24.663  20.033  38.727  1.00  0.00           O
ATOM   4388  N   MET   282      25.663  18.590  37.337  1.00  0.00           N
ATOM   4389  H   MET   282      26.112  18.487  36.431  1.00  0.00           H
ATOM   4390  CA  MET   282      25.506  17.386  38.153  1.00  0.00           C
ATOM   4391  HA  MET   282      24.441  17.237  38.342  1.00  0.00           H
ATOM   4392  CB  MET   282      26.022  16.202  37.323  1.00  0.00           C
ATOM   4393  HB2 MET   282      25.414  16.117  36.421  1.00  0.00           H
ATOM   4394  HB3 MET   282      27.050  16.407  37.023  1.00  0.00           H
ATOM   4395  CG  MET   282      25.988  14.863  38.066  1.00  0.00           C
ATOM   4396  HG2 MET   282      26.697  14.894  38.895  1.00  0.00           H
ATOM   4397  HG3 MET   282      24.989  14.721  38.478  1.00  0.00           H
ATOM   4398  SD  MET   282      26.378  13.428  37.025  1.00  0.00           S
ATOM   4399  CE  MET   282      28.072  13.829  36.503  1.00  0.00           C
ATOM   4400  HE1 MET   282      28.070  14.716  35.868  1.00  0.00           H
ATOM   4401  HE2 MET   282      28.487  12.999  35.930  1.00  0.00           H
ATOM   4402  HE3 MET   282      28.699  14.013  37.374  1.00  0.00           H
ATOM   4403  C   MET   282      26.207  17.474  39.519  1.00  0.00           C
ATOM   4404  O   MET   282      25.569  17.242  40.549  1.00  0.00           O
ATOM   4405  N   TRP   283      27.503  17.806  39.551  1.00  0.00           N
ATOM   4406  H   TRP   283      27.986  18.010  38.679  1.00  0.00           H
ATOM   4407  CA  TRP   283      28.275  17.880  40.798  1.00  0.00           C
ATOM   4408  HA  TRP   283      28.119  16.954  41.350  1.00  0.00           H
ATOM   4409  CB  TRP   283      29.773  17.979  40.467  1.00  0.00           C
ATOM   4410  HB2 TRP   283      30.031  17.177  39.773  1.00  0.00           H
ATOM   4411  HB3 TRP   283      29.945  18.926  39.954  1.00  0.00           H
ATOM   4412  CG  TRP   283      30.721  17.913  41.630  1.00  0.00           C
ATOM   4413  CD1 TRP   283      31.403  16.815  42.038  1.00  0.00           C
ATOM   4414  HD1 TRP   283      31.355  15.840  41.567  1.00  0.00           H
ATOM   4415  NE1 TRP   283      32.149  17.118  43.163  1.00  0.00           N
ATOM   4416  HE1 TRP   283      32.687  16.433  43.691  1.00  0.00           H
ATOM   4417  CE2 TRP   283      31.982  18.436  43.536  1.00  0.00           C
ATOM   4418  CZ2 TRP   283      32.468  19.191  44.607  1.00  0.00           C
ATOM   4419  HZ2 TRP   283      33.100  18.722  45.348  1.00  0.00           H
ATOM   4420  CH2 TRP   283      32.109  20.547  44.703  1.00  0.00           C
ATOM   4421  HH2 TRP   283      32.471  21.147  45.520  1.00  0.00           H
ATOM   4422  CZ3 TRP   283      31.276  21.126  43.729  1.00  0.00           C
ATOM   4423  HZ3 TRP   283      31.017  22.174  43.804  1.00  0.00           H
ATOM   4424  CE3 TRP   283      30.773  20.350  42.670  1.00  0.00           C
ATOM   4425  HE3 TRP   283      30.124  20.800  41.935  1.00  0.00           H
ATOM   4426  CD2 TRP   283      31.097  18.978  42.556  1.00  0.00           C
ATOM   4427  C   TRP   283      27.786  19.028  41.697  1.00  0.00           C
ATOM   4428  O   TRP   283      27.679  18.855  42.912  1.00  0.00           O
ATOM   4429  N   VAL   284      27.398  20.169  41.113  1.00  0.00           N
ATOM   4430  H   VAL   284      27.514  20.266  40.107  1.00  0.00           H
ATOM   4431  CA  VAL   284      26.729  21.264  41.841  1.00  0.00           C
ATOM   4432  HA  VAL   284      27.329  21.508  42.717  1.00  0.00           H
ATOM   4433  CB  VAL   284      26.620  22.537  40.972  1.00  0.00           C
ATOM   4434  HB  VAL   284      26.199  22.275  40.005  1.00  0.00           H
ATOM   4435  CG1 VAL   284      25.706  23.617  41.560  1.00  0.00           C
ATOM   4436 HG11 VAL   284      26.037  23.889  42.557  1.00  0.00           H
ATOM   4437 HG12 VAL   284      25.722  24.503  40.925  1.00  0.00           H
ATOM   4438 HG13 VAL   284      24.676  23.266  41.605  1.00  0.00           H
ATOM   4439  CG2 VAL   284      28.009  23.170  40.786  1.00  0.00           C
ATOM   4440 HG21 VAL   284      27.933  24.019  40.106  1.00  0.00           H
ATOM   4441 HG22 VAL   284      28.403  23.508  41.744  1.00  0.00           H
ATOM   4442 HG23 VAL   284      28.697  22.445  40.354  1.00  0.00           H
ATOM   4443  C   VAL   284      25.362  20.825  42.362  1.00  0.00           C
ATOM   4444  O   VAL   284      25.102  20.997  43.554  1.00  0.00           O
ATOM   4445  N   SER   285      24.510  20.222  41.524  1.00  0.00           N
ATOM   4446  H   SER   285      24.776  20.150  40.546  1.00  0.00           H
ATOM   4447  CA  SER   285      23.155  19.770  41.884  1.00  0.00           C
ATOM   4448  HA  SER   285      22.573  20.633  42.209  1.00  0.00           H
ATOM   4449  CB  SER   285      22.452  19.173  40.658  1.00  0.00           C
ATOM   4450  HB2 SER   285      22.309  19.948  39.902  1.00  0.00           H
ATOM   4451  HB3 SER   285      23.073  18.383  40.234  1.00  0.00           H
ATOM   4452  OG  SER   285      21.198  18.619  41.011  1.00  0.00           O
ATOM   4453  HG  SER   285      20.615  19.330  41.298  1.00  0.00           H
ATOM   4454  C   SER   285      23.166  18.762  43.035  1.00  0.00           C
ATOM   4455  O   SER   285      22.426  18.933  44.000  1.00  0.00           O
ATOM   4456  N   GLN   286      24.087  17.793  43.028  1.00  0.00           N
ATOM   4457  H   GLN   286      24.671  17.699  42.201  1.00  0.00           H
ATOM   4458  CA  GLN   286      24.285  16.850  44.142  1.00  0.00           C
ATOM   4459  HA  GLN   286      23.402  16.219  44.248  1.00  0.00           H
ATOM   4460  CB  GLN   286      25.504  15.979  43.831  1.00  0.00           C
ATOM   4461  HB2 GLN   286      26.280  16.630  43.438  1.00  0.00           H
ATOM   4462  HB3 GLN   286      25.871  15.524  44.753  1.00  0.00           H
ATOM   4463  CG  GLN   286      25.238  14.855  42.826  1.00  0.00           C
ATOM   4464  HG2 GLN   286      24.531  14.151  43.267  1.00  0.00           H
ATOM   4465  HG3 GLN   286      24.798  15.255  41.915  1.00  0.00           H
ATOM   4466  CD  GLN   286      26.521  14.113  42.459  1.00  0.00           C
ATOM   4467  OE1 GLN   286      27.644  14.556  42.670  1.00  0.00           O
ATOM   4468  NE2 GLN   286      26.417  12.928  41.907  1.00  0.00           N
ATOM   4469 HE21 GLN   286      27.282  12.463  41.693  1.00  0.00           H
ATOM   4470 HE22 GLN   286      25.521  12.553  41.652  1.00  0.00           H
ATOM   4471  C   GLN   286      24.520  17.532  45.504  1.00  0.00           C
ATOM   4472  O   GLN   286      24.260  16.929  46.543  1.00  0.00           O
ATOM   4473  N   ARG   287      25.027  18.773  45.504  1.00  0.00           N
ATOM   4474  H   ARG   287      25.203  19.197  44.598  1.00  0.00           H
ATOM   4475  CA  ARG   287      25.347  19.590  46.691  1.00  0.00           C
ATOM   4476  HA  ARG   287      25.229  18.983  47.589  1.00  0.00           H
ATOM   4477  CB  ARG   287      26.833  19.999  46.588  1.00  0.00           C
ATOM   4478  HB2 ARG   287      26.992  20.508  45.636  1.00  0.00           H
ATOM   4479  HB3 ARG   287      27.089  20.688  47.394  1.00  0.00           H
ATOM   4480  CG  ARG   287      27.758  18.766  46.683  1.00  0.00           C
ATOM   4481  HG2 ARG   287      27.920  18.522  47.734  1.00  0.00           H
ATOM   4482  HG3 ARG   287      27.280  17.902  46.224  1.00  0.00           H
ATOM   4483  CD  ARG   287      29.117  18.954  45.994  1.00  0.00           C
ATOM   4484  HD2 ARG   287      28.975  19.349  44.988  1.00  0.00           H
ATOM   4485  HD3 ARG   287      29.709  19.675  46.560  1.00  0.00           H
ATOM   4486  NE  ARG   287      29.844  17.673  45.924  1.00  0.00           N
ATOM   4487  HE  ARG   287      30.614  17.530  46.580  1.00  0.00           H
ATOM   4488  CZ  ARG   287      29.624  16.630  45.147  1.00  0.00           C
ATOM   4489  NH1 ARG   287      28.739  16.631  44.198  1.00  0.00           N
ATOM   4490 HH11 ARG   287      28.307  17.513  43.946  1.00  0.00           H
ATOM   4491 HH12 ARG   287      28.564  15.800  43.645  1.00  0.00           H
ATOM   4492  NH2 ARG   287      30.300  15.538  45.311  1.00  0.00           N
ATOM   4493 HH21 ARG   287      31.102  15.581  45.955  1.00  0.00           H
ATOM   4494 HH22 ARG   287      30.211  14.772  44.683  1.00  0.00           H
ATOM   4495  C   ARG   287      24.369  20.770  46.875  1.00  0.00           C
ATOM   4496  O   ARG   287      24.563  21.603  47.756  1.00  0.00           O
ATOM   4497  N   THR   288      23.321  20.825  46.044  1.00  0.00           N
ATOM   4498  H   THR   288      23.243  20.061  45.382  1.00  0.00           H
ATOM   4499  CA  THR   288      22.257  21.849  45.961  1.00  0.00           C
ATOM   4500  HA  THR   288      22.060  22.224  46.966  1.00  0.00           H
ATOM   4501  CB  THR   288      22.671  23.054  45.089  1.00  0.00           C
ATOM   4502  HB  THR   288      21.825  23.738  45.015  1.00  0.00           H
ATOM   4503  CG2 THR   288      23.856  23.848  45.627  1.00  0.00           C
ATOM   4504 HG21 THR   288      24.007  24.729  45.005  1.00  0.00           H
ATOM   4505 HG22 THR   288      23.654  24.161  46.651  1.00  0.00           H
ATOM   4506 HG23 THR   288      24.756  23.237  45.604  1.00  0.00           H
ATOM   4507  OG1 THR   288      23.037  22.657  43.792  1.00  0.00           O
ATOM   4508  HG1 THR   288      23.795  22.050  43.862  1.00  0.00           H
ATOM   4509  C   THR   288      20.931  21.230  45.461  1.00  0.00           C
ATOM   4510  O   THR   288      20.286  21.742  44.539  1.00  0.00           O
ATOM   4511  N   ALA   289      20.541  20.105  46.081  1.00  0.00           N
ATOM   4512  H   ALA   289      21.134  19.746  46.810  1.00  0.00           H
ATOM   4513  CA  ALA   289      19.307  19.350  45.811  1.00  0.00           C
ATOM   4514  HA  ALA   289      19.354  18.975  44.788  1.00  0.00           H
ATOM   4515  CB  ALA   289      19.253  18.145  46.763  1.00  0.00           C
ATOM   4516  HB1 ALA   289      18.361  17.555  46.546  1.00  0.00           H
ATOM   4517  HB2 ALA   289      20.136  17.520  46.623  1.00  0.00           H
ATOM   4518  HB3 ALA   289      19.205  18.490  47.796  1.00  0.00           H
ATOM   4519  C   ALA   289      18.034  20.213  45.890  1.00  0.00           C
ATOM   4520  O   ALA   289      17.112  19.978  45.084  1.00  0.00           O
ATOM   4521  OXT ALA   289      18.032  21.239  46.604  1.00  0.00           O
TER    4522      ALA   289
ATOM   4523  C1  11b   290      44.544  32.569  32.205  1.00  0.00           C
ATOM   4524  N2  11b   290      45.851  32.083  32.124  1.00  0.00           N
ATOM   4525  C3  11b   290      50.144  32.749  31.637  1.00  0.00           C
ATOM   4526  C4  11b   290      43.812  32.870  30.921  1.00  0.00           C
ATOM   4527  C5  11b   290      51.426  30.927  30.431  1.00  0.00           C
ATOM   4528  C6  11b   290      46.467  31.562  30.892  1.00  0.00           C
ATOM   4529  C7  11b   290      46.693  31.884  33.320  1.00  0.00           C
ATOM   4530  C8  11b   290      48.778  32.051  31.853  1.00  0.00           C
ATOM   4531  O9  11b   290      44.007  32.782  33.280  1.00  0.00           O
ATOM   4532  C11 11b   290      48.081  32.543  33.145  1.00  0.00           C
ATOM   4533  C12 11b   290      47.830  32.237  30.639  1.00  0.00           C
ATOM   4534  C13 11b   290      44.332  33.790  29.981  1.00  0.00           C
ATOM   4535  C14 11b   290      42.570  32.266  30.655  1.00  0.00           C
ATOM   4536  C15 11b   290      50.864  32.214  30.410  1.00  0.00           C
ATOM   4537  C16 11b   290      52.013  30.397  29.274  1.00  0.00           C
ATOM   4538  C17 11b   290      51.528  32.447  28.074  1.00  0.00           C
ATOM   4539  C18 11b   290      42.390  33.475  28.556  1.00  0.00           C
ATOM   4540  C19 11b   290      52.056  31.149  28.092  1.00  0.00           C
ATOM   4541  C20 11b   290      50.922  32.972  29.225  1.00  0.00           C
ATOM   4542  C21 11b   290      41.870  32.546  29.474  1.00  0.00           C
ATOM   4543  C22 11b   290      43.621  34.093  28.810  1.00  0.00           C
ATOM   4544  O22 11b   290      51.539  33.188  26.921  1.00  0.00           O
ATOM   4545  H26 11b   290      46.617  30.480  31.013  1.00  0.00           H
ATOM   4546  H27 11b   290      45.821  31.699  30.018  1.00  0.00           H
ATOM   4547  H28 11b   290      46.203  32.295  34.209  1.00  0.00           H
ATOM   4548  H29 11b   290      46.825  30.805  33.484  1.00  0.00           H
ATOM   4549  H30 11b   290      48.967  30.975  31.968  1.00  0.00           H
ATOM   4550  H31 11b   290      47.957  33.633  33.111  1.00  0.00           H
ATOM   4551  H32 11b   290      48.710  32.317  34.014  1.00  0.00           H
ATOM   4552  H33 11b   290      48.278  31.820  29.730  1.00  0.00           H
ATOM   4553  H34 11b   290      47.672  33.307  30.458  1.00  0.00           H
ATOM   4554  H35 11b   290      45.277  34.286  30.173  1.00  0.00           H
ATOM   4555  H38 11b   290      52.425  29.398  29.282  1.00  0.00           H
ATOM   4556  H39 11b   290      52.500  30.724  27.195  1.00  0.00           H
ATOM   4557  H40 11b   290      50.475  33.959  29.187  1.00  0.00           H
ATOM   4558  O36 11b   290      40.692  31.927  29.203  1.00  0.00           O
ATOM   4559  H18 11b   290      41.835  33.706  27.655  1.00  0.00           H
ATOM   4560  C44 11b   290      54.791  34.993  25.157  1.00  0.00           C
ATOM   4561  C45 11b   290      55.065  34.082  26.196  1.00  0.00           C
ATOM   4562  C46 11b   290      53.953  33.455  26.794  1.00  0.00           C
ATOM   4563  C47 11b   290      52.652  33.748  26.338  1.00  0.00           C
ATOM   4564  N48 11b   290      52.417  34.622  25.345  1.00  0.00           N
ATOM   4565  C49 11b   290      53.465  35.235  24.766  1.00  0.00           C
ATOM   4566  H52 11b   290      54.102  32.729  27.588  1.00  0.00           H
ATOM   4567  H53 11b   290      53.238  35.940  23.966  1.00  0.00           H
ATOM   4568  H14 11b   290      42.158  31.567  31.376  1.00  0.00           H
ATOM   4569  C9  11b   290      56.510  33.778  26.622  1.00  0.00           C
ATOM   4570  H5  11b   290      51.380  30.322  31.334  1.00  0.00           H
ATOM   4571 H371 11b   290      50.776  32.590  32.521  1.00  0.00           H
ATOM   4572 H372 11b   290      49.997  33.834  31.551  1.00  0.00           H
ATOM   4573  H44 11b   290      55.597  35.512  24.647  1.00  0.00           H
ATOM   4574  F54 11b   290      57.242  34.905  26.748  1.00  0.00           F
ATOM   4575  F55 11b   290      56.596  33.150  27.815  1.00  0.00           F
ATOM   4576  F56 11b   290      57.138  32.998  25.718  1.00  0.00           F
ATOM   4577  H55 11b   290      40.555  31.212  29.873  1.00  0.00           H
ATOM   4578  H22 11b   290      44.019  34.818  28.102  1.00  0.00           H
END
